# Supplementary material for: A Novel Hybrid Iron Regulation Network Combines Features from Pathogenic and Nonpathogenic Yeasts
Source: mBio. 2016 Oct 18;7(5):e01782-16. doi: 10.1128/mBio.01782-16 (PMC5082906; doi:10.1128/mBio.01782-16)
Supplement: Dataset S1 — Iron screen results for all tested C. glabrata mutants. Download [file mbo005163042sd1.xlsx]

## Sheet: Screen all C. glabrata mutants
Iron screen results for all tested C. glabrata mutants
Growth was evaluated for the listed C. glabrata deletion strains under selected iron conditions (10 µM, 500 µM, 40 mM FeCl3)
Time of half-maximal growth (H) and the height of the growth plateau after the end of the experiment (P) were determined and compared to wild type growth (= 0), negative numbers indicate a growth defect (red), positive numbers an improvement of growth (green)
Deletion mutants were sorted into different Categories: 0 (growth under all conditions H/P> -0.5, similar to wild type), 1 (growth under Near-toxic iron H/P<-0.5) , 2 (growth unter multiple iron conditions H/P<-0.5 with no tendencies of improvement with more or less iron), 3 (growth under Low iron H/P<-0.5, improves wih addition of more iron)
In the collection included deletion strains for the same ORF are listed as individual strains
For ORFs in red the observed screen phenotype could be not verified in following individual control experiments under the same conditions
		Mean
		Low		Intermediate		Near-toxic
Internal mutant collection ID	Category	10 µM FeCl3		500 µM FeCl3		40 mM FeCl3		Deleted C.glabrata ORF	C. glabrata gene name	CGOB S. cerevisiae ortholog	Description (S. cerevisiae)
Internal Collection ID	Category	H	P	H	P	H	P		C.g. name	SGD S.c. Ortholog	Description
1A1	0	0.437408	0.19986	0.371967	0.106861	0.263034	0.0668246	CAGL0A00451g	PDR1	PDR1	Transcription factor that regulates the pleiotropic drug response; zinc cluster protein that is a master regulator involved in recruiting other zinc cluster proteins to pleiotropic drug response elements (PDREs) to fine tune the regulation of multidrug resistance genes; relocalizes to the cytosol in response to hypoxia; PDR1 has a paralog, PDR3, that arose from the whole genome duplication
1A3	0	0.596105	0.0755745	0.371967	0.116775	0.263034	0.117347	CAGL0A01133g		MDL2	Mitochondrial inner membrane half-type ABC transporter; required for respiratory growth at high temperature; localizes to vacuole membrane in response to H2O2; similar to human TAP1 and TAP2 implicated in bare lymphocyte syndrome and Wegener-like granulomatosis
1A5	0	0.29445	0.189212	0.211502	0.118664	0.169926	0.0864418	CAGL0A04081g			Structural constituent of the cell wall; attached to the plasma membrane by a GPI-anchor; expression is upregulated in response to cell wall stress
1A6	0	-0.432051	-0.153487	-0.0240968	0.0272921	0.25128	0.0238544	CAGL0A04455g		SEF1	Putative transcription factor; has homolog in Kluyveromyces lactis
1A7	1	-0.29118	-0.225026	-0.381783	-0.105345	-0.823048	-0.307243	CAGL0B00858g		STE50	Adaptor protein for various signaling pathways; involved in mating response, invasive/filamentous growth, osmotolerance; acts as an adaptor that links G protein-associated Cdc42p-Ste20p complex to the effector Ste11p to modulate signal transduction
1A8	0	0.189479	0.215898	0.289505	0.140928	0.215728	0.0927463	CAGL0B00968g		FUS1	Membrane protein localized to the shmoo tip; required for cell fusion; expression regulated by mating pheromone; proposed to coordinate signaling, fusion, and polarization events required for fusion; potential Cdc28p substrate
1A10	1	0.0670219	-0.0136807	-0.0526514	0.0654154	-0.744786	-0.943067	CAGL0B02211g	CCH1	CCH1	Voltage-gated high-affinity calcium channel; involved in calcium influx in response to some environmental stresses as well as exposure to mating pheromones; interacts and partially co-localizes with Mid1p; however, evidence suggests CCH1 is not required for Mid1p function
1A12	0	0.437408	0.236783	0.289505	0.0959682	0.215728	0.103617	CAGL0B03421g		HAP1	Zinc finger transcription factor; involved in the complex regulation of gene expression in response to levels of heme and oxygen; localizes to the mitochondrion as well as to the nucleus; the S288C sequence differs from other strain backgrounds due to a Ty1 insertion in the carboxy terminus
1B6	0	0.0450882	0.136146	0.137501	0.126527	0.169926	0.0977281	CAGL0C02211g	UTR2	UTR2	Chitin transglycosylase; functions in the transfer of chitin to beta(1-6) and beta(1-3) glucans in the cell wall; similar to and functionally redundant with Crh1; glycosylphosphatidylinositol (GPI)-anchored protein localized to bud neck
1B7	0	-0.141698	-0.0340584	-0.142648	0.043184	0.00810564	0.0387316	CAGL0C02277g	GLN3	GLN3	Transcriptional activator of genes regulated by nitrogen catabolite repression; localization and activity regulated by quality of nitrogen source and Ure2p
1B8	1	-0.0649544	-0.213225	-0.331428	-0.104744	-0.63814	-0.331913	CAGL0C02343g		ARB1	ATPase of the ATP-binding cassette (ABC) family; involved in 40S and 60S ribosome biogenesis, has similarity to Gcn20p; shuttles from nucleus to cytoplasm, physically interacts with Tif6p, Lsg1p; human homolog ABCF2 can complement yeast ARB1 mutant
1B10	0	0.164388	0.112205	0.0671147	0.129467	0.0406423	0.0295829	CAGL0C03872g		TIR3	Cell wall mannoprotein; member of Srp1p/Tip1p family of serine-alanine-rich proteins; expressed under anaerobic conditions and required for anaerobic growth; TIR3 has a paralog, TIR2, that arose from the whole genome duplication
1B11	3	-0.37072	-0.559455	-0.342236	-0.207212	0.0298984	-0.313467	CAGL0D01936g		SNF7	One of four subunits of the ESCRT-III complex; involved in the sorting of transmembrane proteins into the multivesicular body (MVB) pathway; recruited from the cytoplasm to endosomal membranes; ESCRT-III stands for endosomal sorting complex required for transport III
1B12	0	0.467782	0.197044	0.211502	0.110999	0.0824628	0.0845344	CAGL0D02530g	EGT2	EGT2	Glycosylphosphatidylinositol (GPI)-anchored cell wall endoglucanase; required for proper cell separation after cytokinesis; expression is activated by Swi5p and tightly regulated in a cell cycle-dependent manner
1C1	0	0.29445	0.228258	0.211502	0.0996626	0.0406423	0.0686304	CAGL0D02882g		SSK1	Cytoplasmic phosphorelay intermediate osmosensor and regulator; part of a two-component signal transducer that mediates osmosensing via a phosphorelay mechanism; required for mitophagy; dephosphorylated form is degraded by the ubiquitin-proteasome system; potential Cdc28p substrate
1C2	0	0.189479	0.164921	0.211502	0.0974905	0.125532	0.126731	CAGL0D02904g		PPR1	Zinc finger transcription factor; contains a Zn(2)-Cys(6) binuclear cluster domain, positively regulates transcription of URA1, URA3, URA4, and URA10, which are involved in de novo pyrimidine biosynthesis, in response to pyrimidine starvation; activity may be modulated by interaction with Tup1p
1C3	0	0.349946	0.177165	0.211502	0.0645947	0.0824628	0.0225344	CAGL0D03674g		NEW1	ATP binding cassette protein; cosediments with polysomes and is required for biogenesis of the small ribosomal subunit; Asn/Gln-rich rich region supports [NU+] prion formation and susceptibility to [PSI+] prion induction
1C4	0	0.0490834	-0.0977673	4.62593e-18	-0.0129953	0.115025	-0.100059	CAGL0D03850g		RSC30	Component of the RSC chromatin remodeling complex; non-essential gene required for regulation of ribosomal protein genes and the cell wall/stress response; null mutants are osmosensitive; RSC30 has a paralog, RSC3, that arose from the whole genome duplication
1C9	0	0.40766	0.184617	0.289505	0.120804	0.125532	0.055383	CAGL0E00385g		MDL1	Mitochondrial inner membrane half-type ABC transporter; mediates export of peptides generated upon proteolysis of mitochondrial proteins; plays a role in the regulation of cellular resistance to oxidative stress
1D3	0	0.562938	0.190359	0.289505	0.120323	0.215728	0.0915157	CAGL0E03982g		VMR1	Vacuolar membrane protein; involved in multiple drug resistance and metal sensitivity; ATP-binding cassette (ABC) family member involved in drug transport; potential Cdc28p substrate; induced under respiratory conditions; VMR1 has a paralog, YBT1, that arose from the whole genome duplication
1D6	0	0.24101	0.13274	0.0671147	0.0761676	0	0.0909177	CAGL0E06248g	RCN1	RCN1	Protein involved in calcineurin regulation during calcium signaling; has similarity to H. sapiens DSCR1 which is found in the Down Syndrome candidate region
1D7	0	0.139726	0.197434	0.0671147	0.118168	0	0.067236	CAGL0E06666g	EPA2
1D10	0	-0.0220265	0.234679	0.137501	0.116051	0	0.115861	CAGL0F01463g	TIR1	TIR2	Putative cell wall mannoprotein; member of the Srp1p/Tip1p family of serine-alanine-rich proteins; transcription is induced by cold shock and anaerobiosis; TIR2 has a paralog, TIR3, that arose from the whole genome duplication
1D12	0	0.267483	0.186389	0.211502	0.108251	0.0406423	0.0882761	CAGL0F02519g			Putative protein of unknown function; similar to transcriptional regulators from the Zn[2]-Cys[6] binuclear cluster protein family; mRNA is weakly cell cycle regulated, peaking in S phase; induced rapidly upon MMS treatment
1E1	0	0.630053	0.136804	0.371967	0.108291	0.263034	0.0578334	CAGL0F02717g	PDH1	PDR15	Plasma membrane ATP binding cassette (ABC) transporter; multidrug transporter and general stress response factor implicated in cellular detoxification; regulated by Pdr1p, Pdr3p and Pdr8p; promoter contains a PDR responsive element; PDR15 has a paralog, PDR5, that arose from the whole genome duplication
1E4	0	0.40766	0.16	0.289505	0.0986041	0.125532	0.0667351	CAGL0F04081g
1E6	0	0.321931	0.145078	0.289505	0.0739322	0.0406423	0.0212425	CAGL0F05995g	MSN2	MSN2	Stress-responsive transcriptional activator; activated in stochastic pulses of nuclear localization in response to various stress conditions; binds DNA at stress response elements of responsive genes; relative distribution to nucleus increases upon DNA replication stress
1E9	0	-0.0650955	0.110268	0.211502	0.0935181	0.0406423	0.050144	CAGL0F06677g	GPA1	GPA1	Subunit of the G protein involved in pheromone response; GTP-binding alpha subunit of the heterotrimeric G protein; negatively regulates the mating pathway by sequestering G(beta)gamma and by triggering an adaptive response; activates Vps34p at the endosome; protein abundance increases in response to DNA replication stress
1E10	0	0.349946	0.176185	0.289505	0.02928	0.169926	0.013986	CAGL0F07579g		CWP1	Cell wall mannoprotein that localizes to birth scars of daughter cells; linked to a beta-1,3- and beta-1,6-glucan heteropolymer through a phosphodiester bond; required for propionic acid resistance
1E11	0	0.068172	0.130676	0.0671147	0.0903542	0.263034	0.0762756	CAGL0F07601g		CWP2	Covalently linked cell wall mannoprotein; major constituent of the cell wall; plays a role in stabilizing the cell wall; involved in low pH resistance; precursor is GPI-anchored
1E12	0	-0.0437217	-0.0790541	0.0671147	0.0647337	0.169926	0.00654361	CAGL0F07755g	CEP3	CEP3	Essential kinetochore protein; component of the CBF3 complex that binds the CDEIII region of the centromere; contains an N-terminal Zn2Cys6 type zinc finger domain, a C-terminal acidic domain, and a putative coiled coil dimerization domain
1F2	0	-0.0437217	0.12589	0.137501	0.102996	0.169926	0.0258145	CAGL0F07909g		TBS1	Protein of unknown function; the authentic, non-tagged protein is detected in highly purified mitochondria in high-throughput studies; TBS1 has a paralog, HAL9, that arose from the whole genome duplication
1F4	0	0.0157462	0.0422155	4.62593e-18	0.0361622	-0.301405	0.0197672	CAGL0F09053g		MNL1	Alpha-1,2-specific exomannosidase of the endoplasmic reticulum; involved in glycan trimming of both folded and misfolded glycoproteins; complexes with Pdi1p, and trims a mannose from Man8GlcNac2 glycans to generate Man7GlcNac2, an oligosaccharide signal on glycoproteins destined for ER-associated protein degradation; requires Pdi1p for stability and substrate recognition; human homolog EDEM1 can …
1F6	0	-0.313603	-0.0577662	-0.200772	0.0478305	0.0431159	0.0170404	CAGL0G00242g	YOR1	YOR1	Plasma membrane ATP-binding cassette (ABC) transporter; multidrug transporter mediates export of many different organic anions including oligomycin; homolog of human cystic fibrosis transmembrane receptor (CFTR)
1F7	0	0.139726	0.153956	0.137501	0.100964	0.215728	0.0355371	CAGL0G01056g	GAS3	GAS2	1,3-beta-glucanosyltransferase; involved with Gas4p in spore wall assembly; has similarity to Gas1p
1F8	0	-0.0713986	0.00832975	-0.0213769	0.036674	0.111683	-0.00431253	CAGL0G01320g		MSG5	Dual-specificity protein phosphatase; exists in 2 isoforms; required for maintenance of a low level of signaling through the cell integrity pathway, adaptive response to pheromone; regulates and is regulated by Slt2p; dephosphorylates Fus3p; MSG5 has a paralog, SDP1, that arose from the whole genome duplication
1F9	0	-0.207471	-0.0439904	-0.103319	0.0695156	0.0841952	0.0379471	CAGL0G01386g		SLM2	Phosphoinositide PI4,5P(2) binding protein, forms a complex with Slm1p; acts downstream of Mss4p in a pathway regulating actin cytoskeleton organization in response to stress; TORC2 complex substrate and effector; SLM2 has a paralog, SLM1, that arose from the whole genome duplication
1F10	3	-0.239959	-0.529479	-0.253285	0.0387771	-0.0569181	0.0144628	CAGL0G02409g		SRP40	Nucleolar serine-rich protein; role in preribosome assembly or transport; may function as a chaperone of small nucleolar ribonucleoprotein particles (snoRNPs); immunologically and structurally to rat Nopp140
1G4	0	-0.0675612	0.00200969	-0.0177268	0.0246343	0.128201	0.00837101	CAGL0G07667g		PRY1	Sterol binding protein involved in the export of acetylated sterols; secreted glycoprotein and member of the CAP protein superfamily (cysteine-rich secretory proteins (CRISP), antigen 5, and pathogenesis related 1 proteins); sterol export function is redundant with that of PRY2; may be involved in detoxification of hydrophobic compounds; PRY1 has a paralog, PRY2, that arose from the whole genome …
1G6	0	-0.0729597	0.0628599	-0.0549701	0.0227493	0.106785	0.00856455	CAGL0G08844g		ASG1	Zinc cluster protein proposed to be a transcriptional regulator; regulator involved in the stress response; null mutants have a respiratory deficiency, calcofluor white sensitivity and slightly increased cycloheximide resistance
1G8	0	0.437408	0.107157	0.371967	-0.0066288	0.263034	0.0369989	CAGL0G09449g	CRH1	CRH1	Chitin transglycosylase; functions in the transfer of chitin to beta(1-6) and beta(1-3) glucans in the cell wall; similar and functionally redundant to Utr2; localizes to sites of polarized growth; expression induced by cell wall stress
1G9	0	0.115478	-0.0109652	0	-0.126859	0.125532	-0.127457	CAGL0G09757g			Zinc-cluster protein; GFP-fusion protein localizes to the nucleus; mutant shows moderate growth defect on caffeine; has a prion-domain like fragment that increases frequency of [URE3]; YLR278C is not an essential gene
1H3	0	-0.12738	0.0988484	0	0.0252863	0	0.0136149	CAGL0H02563g		HOR7	Protein of unknown function; overexpression suppresses Ca2+ sensitivity of mutants lacking inositol phosphorylceramide mannosyltransferases Csg1p and Csh1p; transcription is induced under hyperosmotic stress and repressed by alpha factor; HOR7 has a paralog, DDR2, that arose from the whole genome duplication
1H6	0	-0.058552	0.0428127	-0.020467	0.0257672	0.143577	0.0433494	CAGL0H04367g	WAR1	WAR1	Homodimeric Zn2Cys6 zinc finger transcription factor; binds to a weak acid response element to induce transcription of PDR12 and FUN34, encoding an acid transporter and a putative ammonia transporter, respectively
1H7	0	-0.0758562	0.00239717	-0.0345031	-0.00367247	-0.185814	-0.120082	CAGL0H05621g	RLM1	RLM1	MADS-box transcription factor; component of the protein kinase C-mediated MAP kinase pathway involved in the maintenance of cell integrity; phosphorylated and activated by the MAP-kinase Slt2p; RLM1 has a paralog, SMP1, that arose from the whole genome duplication
1H8	0	-0.0437217	0.130535	0.211502	0.105295	-0.152002	0.0927111	CAGL0H06413g	SSR1	CCW14	Covalently linked cell wall glycoprotein; present in the inner layer of the cell wall
1H9	2	-0.122955	-0.0897863	-0.591439	-0.181493	-0.554982	-0.502473	CAGL0H06875g		ARG81	Zinc finger transcription factor involved in arginine-responsive genes; Zn(2)-Cys(6) binuclear cluster domain type; involved in the regulation of arginine-responsive genes; acts with Arg80p and Arg82p
1H11	2	-2.85283	-2.52163	-1.70193	-1.78954	-1.87754	-1.30413	CAGL0H08624g		MCM16	Component of the Ctf19 complex and the COMA subcomplex; involved in kinetochore-microtubule mediated chromosome segregation; binds to centromere DNA; orthologous to human centromere constitutive-associated network (CCAN) subunit CENP-H and fission yeast fta3
2A3	0	-0.2527	-0.0648043	-0.18191	0.00603182	-0.255342	-0.0982556	CAGL0I03498g		STE7	Signal transducing MAP kinase kinase; involved in pheromone response where it phosphorylates Fus3p; involved in the pseudohyphal/invasive growth pathway where it phosphorylates of Kss1p; phosphorylated by Ste11p; degraded by ubiquitin pathway
2A4	0	-0.116429	0.0105095	-0.140329	-0.00225775	-0.12828	-0.0465595	CAGL0I04092g		SHE10	Protein involved in outer spore wall assembly; likely involved directly in dityrosine layer assembly; putative GPI-anchored protein; overexpression causes growth arrest; SHE10 has a paralog, OSW7/YFR039C, that arose from the whole genome duplication and deletion of both SHE10 and OWS7 results in reduced dityrosine fluorescence from the spore wall relative to other mutants
2A5	0	-0.103504	0.0266392	-0.101714	0.0351196	0.00877822	0.0617962	CAGL0I04862g	SNQ2	SNQ2	Plasma membrane ATP-binding cassette (ABC) transporter; multidrug transporter involved in multidrug resistance and resistance to singlet oxygen species
2A7	2	-4	-4.86707	-2.39397	-2.75061	-1.84379	-1.22815	CAGL0I05236g	BCY1	BCY1	Regulatory subunit of the cyclic AMP-dependent protein kinase (PKA); PKA is a component of a signaling pathway that controls a variety of cellular processes, including metabolism, cell cycle, stress response, stationary phase, and sporulation
2A9	0	0.40766	0.0736313	0.211502	0.038084	0.263034	-0.0124208	CAGL0I06138g		FAR1	CDK inhibitor and nuclear anchor; during the cell cycle Far1p sequesters the GEF Cdc24p in the nucleus; phosphorylation by Cdc28p-Cln results in SCFCdc4 complex-mediated ubiquitin-dependent degradation, releasing Cdc24p for export and activation of GTPase Cdc42p; in response to pheromone, phosphorylation of Far1p by MAPK Fus3p results in association with, and inhibition of Cdc28p-Cln, as well as …
2A11	0	0.29445	0.0964039	0.211502	0.0767741	0.125532	0.0265506	CAGL0I07755g		HAL9	Putative transcription factor containing a zinc finger; overexpression increases salt tolerance through increased expression of the ENA1 (Na+/Li+ extrusion pump) gene while gene disruption decreases both salt tolerance and ENA1 expression; HAL9 has a paralog, TBS1, that arose from the whole genome duplication
2B1	0	0.0916312	0.152711	0	0.0260004	0.0406423	-0.0575359	CAGL0I08195g		GPA2	Nucleotide binding alpha subunit of the heterotrimeric G protein; interacts with the receptor Gpr1p, has signaling role in response to nutrients; required for the recruitment of Ras-GTP at the plasma membrane and in the nucleus
2B2	0	-0.115104	-0.0682557	-0.0819423	-0.0766149	0.106434	-0.0322333	CAGL0I08503g		MET16	3'-phosphoadenylsulfate reductase; reduces 3'-phosphoadenylyl sulfate to adenosine-3',5'-bisphosphate and free sulfite using reduced thioredoxin as cosubstrate, involved in sulfate assimilation and methionine metabolism
2B3	0	0.321929	0.0367206	0.247924	0.038514	0.222392	0.0781398	CAGL0I09416g		BIT2	Subunit of TORC2 membrane-associated complex; involved in regulation of actin cytoskeletal dynamics during polarized growth and cell wall integrity; interacts with Slm1p and Slm2p, homologous PH domain-containing TORC2 substrates; BIT2 has a paralog, BIT61, that arose from the whole genome duplication
2B5	0	0.292182	0.0374964	0.160466	0.0303476	0.175086	0.0778231	CAGL0J04290g		FUS3	Mitogen-activated serine/threonine protein kinase involved in mating; phosphoactivated by Ste7p; substrates include Ste12p, Far1p, Bni1p, Sst2p; inhibits invasive growth during mating by phosphorylating Tec1p, promoting its; inhibits recruitment of Ste5p, Cdc42p-mediated asymmetry and mating morphogenesis
2B8	0	0.321929	-0.00316617	0.078003	-0.0555676	0	-0.0372582	CAGL0J08206g		BNI1	Formin; polarisome component; nucleates the formation of linear actin filaments, involved in cell processes such as budding and mitotic spindle orientation which require the formation of polarized actin cables, functionally redundant with BNR1
2B9	0	0.352303	0.0409961	0.160466	0.0321191	0.175086	0.0813908	CAGL0J08613g		YVC1	Vacuolar cation channel; mediates release of Ca(2+) from the vacuole in response to hyperosmotic shock
2B10	0	0.415038	0.0669565	0.160466	0.0158748	0.0418205	-0.0490649	CAGL0J11308g		NPR1	Protein kinase; stabilizes several plasma membrane amino acid transporters by antagonizing their ubiquitin-mediated degradation; phosphorylates Aly2p; negatively regulates Ldb19p-mediated endocytosis through phosphorylation of Ldb19p, which prevents its association with the plasma membrane; Npr1p activity is negatively regulated via phosphorylation by the TOR complex; NPR1 has a paralog, PRR2, th…
2G10	0	0.234467	0.0291625	0.160466	0.015625	0.129284	0.0371168	CAGL0M10791g
2B12	0	0.292182	0.0249077	0.160466	0.0437785	0.129284	0.0058475	CAGL0J11748g	PLB2	PLB2	Phospholipase B (lysophospholipase) involved in lipid metabolism; displays transacylase activity in vitro; overproduction confers resistance to lysophosphatidylcholine
2C1	0	0.178972	0.0303322	0.078003	0.00318897	0.129284	0.0183156	CAGL0J11770g		PLB1	Phospholipase B (lysophospholipase) involved in lipid metabolism; required for efficient acyl chain remodeling of newly synthesized phosphatidylethanolamine-derived phosphatidylcholine; required for deacylation of phosphatidylcholine and phosphatidylethanolamine but not phosphatidylinositol; PLB1 has a paralog, PLB3, that arose from the whole genome duplication
2C2	0	-0.0238469	0.0185227	0	0.0423892	0.0418205	0.0389618	CAGL0K00363g		STE6	Plasma membrane ATP-binding cassette (ABC) transporter; required for the export of a-factor, catalyzes ATP hydrolysis coupled to a-factor transport; contains 12 transmembrane domains and two ATP binding domains; expressed only in MATa cells; human homolog ABCB1 mediates multidrug resistance in many chemotherapy-resistant tumors by effluxing toxic compounds from the cell
2C3	0	-0.0991406	0.0205097	-0.0869779	0.0178399	0.0841952	0.0679923	CAGL0K01331g		SIT4	Ceramide-activated, type 2A-related serine-threonine phosphatase; functions in the G1/S transition of the mitotic cycle; regulator of COPII coat dephosphorylation; required for ER to Golgi traffic; interacts with Hrr25p kinase; cytoplasmic and nuclear protein that modulates functions mediated by Pkc1p including cell wall and actin cytoskeleton organization; similar to human PP6
2C4	0	-0.0238469	0.052939	-0.211502	-0.0493972	-0.0406423	0.0174168	CAGL0K01507g		GPR1	Plasma membrane G protein coupled receptor (GPCR); interacts with the heterotrimeric G protein alpha subunit, Gpa2p, and with Plc1p; sensor that integrates nutritional signals with the modulation of cell fate via PKA and cAMP synthesis
2C5	1	-0.15683	-0.101306	-0.219654	-0.0380608	-0.556157	-0.234827	CAGL0K02673g	STE20	STE20	Cdc42p-activated signal transducing kinase; involved in pheromone response, pseudohyphal/invasive growth, vacuole inheritance, down-regulation of sterol uptake; GBB motif binds Ste4p; member of the PAK (p21-activated kinase) family
2C6	0	-0.0703899	-0.000248773	0.078003	-0.0619989	0.0418205	0.0318401	CAGL0K05423g		TIP41	Protein that interacts with Tap42p, which regulates PP2A; component of the TOR (target of rapamycin) signaling pathway; protein abundance increases in response to DNA replication stress
2C7	0	0.0242478	0.107432	0.078003	0.0436015	0.175086	0.11395	CAGL0K06479g		PKH3	Protein kinase with similarity to mammalian PDK1 and yeast Pkh1p/Phk2p; yeast Pkh1p and Pkh2p are two redundant upstream activators of Pkc1p; identified as a multicopy suppressor of a pkh1 pkh2 double mutant
2C8	0	-0.0903528	0.0142534	-0.024667	0.0316233	0.0574723	0.0436413	CAGL0K06985g		ERT1	Transcriptional regulator; involved in regulation of gluconeogenesis and fermentable carbon utilization; GFP-fusion protein localizes to cytoplasm, nucleus; null mutation affects periodicity of transcriptional and metabolic oscillation; plays role in restricting Ty1 transposition; member of the zinc cluster family of proteins, similar to Rds2p
2G11	0	-0.103504	0.0196039	-0.048129	0.0367718	0.0479899	0.10897	CAGL0M11440g		CHA4	DNA binding transcriptional activator; mediates serine/threonine activation of the catabolic L-serine (L-threonine) deaminase (CHA1); Zinc-finger protein with Zn[2]-Cys[6] fungal-type binuclear cluster domain
2C10	0	-0.101988	-0.00435076	-0.00229543	0.0132443	0.0423517	0.050263	CAGL0K10164g		SED1	Major stress-induced structural GPI-cell wall glycoprotein; associates with translating ribosomes, possible role in mitochondrial genome maintenance; ORF contains two distinct variable minisatellites; SED1 has a paralog, SPI1, that arose from the whole genome duplication
2C12	0	-0.0703899	0.0724418	0	0.0553443	0.0848896	0.0638723	CAGL0K10868g	CTA1	CTA1	Catalase A; breaks down hydrogen peroxide in the peroxisomal matrix formed by acyl-CoA oxidase (Pox1p) during fatty acid beta-oxidation
2D1	0	0.04891	0.035029	0	0.0432338	0.0418205	0.0418512	CAGL0K11902g		LYS14	Transcriptional activator involved in regulating lysine biosynthesis; involved in the regulation of genes of the lysine biosynthesis pathway; requires 2-aminoadipate semialdehyde as co-inducer
2D2	0	-0.0473061	0.0681637	-0.074001	0.0211809	0.129284	-0.0835403	CAGL0K12078g		NRG1	Transcriptional repressor; recruits the Cyc8p-Tup1p complex to promoters; mediates glucose repression and negatively regulates a variety of processes including filamentous growth and alkaline pH response; activated in stochastic pulses of nuclear localization in response to low glucose
2D3	0	-0.0238469	0.0189296	-0.074001	0.0521672	0.0418205	0.0457787	CAGL0K12430g	STE2	STE2	Receptor for alpha-factor pheromone; seven transmembrane-domain GPCR that interacts with both pheromone and a heterotrimeric G protein to initiate the signaling response that leads to mating between haploid a and alpha cells
2D4	3	-0.207209	-0.61706	-0.15994	-0.0135759	0.00564401	-0.11602	CAGL0K12562g		RIM15	Protein kinase involved in cell proliferation in response to nutrients; glucose-repressible; involved in signal transduction during cell proliferation in response to nutrients, specifically the establishment of stationary phase; identified as a regulator of IME2; phosphorylates Igo1p and Igo2p; substrate of Pho80p-Pho85p kinase
2D5	2	-1.68032	-1.7828	-0.670792	-0.0476307	-4	-6.58492	CAGL0L00605g	CNB1	CNB1	Calcineurin B; regulatory subunit of calcineurin, a Ca++/calmodulin-regulated type 2B protein phosphatase which regulates Crz1p (stress-response transcription factor); other calcineurin subunit encoded by CNA1 and/or CMP1; regulates function of Aly1p alpha-arrestin; myristoylation by Nmt1p reduces calcineurin activity in response to submaximal Ca signals, is needed to prevent constitutive phospha…
2D6	0	-0.410046	-0.00560864	-0.224753	0.0839999	0.0108634	-0.0863465	CAGL0L01727g		DCW1	Putative mannosidase; GPI-anchored membrane protein required for cell wall biosynthesis in bud formation;homologous to Dfg5p
2D7	0	-0.0946066	-0.0286148	-0.056739	0.0260676	0.214527	0.0442754	CAGL0L01771g		PHD1	Transcriptional activator that enhances pseudohyphal growth; physically interacts with the Tup1-Cyc8 complex and recruits Tup1p to its targets; regulates expression of FLO11, an adhesin required for pseudohyphal filament formation; similar to StuA, an A. nidulans developmental regulator; potential Cdc28p substrate; PHD1 has a paralog, SOK2, that arose from the whole genome duplication
2D8	0	-0.137505	-0.184167	-0.144387	0.0708587	-0.0406423	0.17199	CAGL0L01903g		RGT1	Glucose-responsive transcription factor; regulates expression of several glucose transporter (HXT) genes in response to glucose; binds to promoters and acts both as a transcriptional activator and repressor; recruits Tup1p/Cyc8p to target gene promoters; RGT1 has a paralog, EDS1, that arose from the whole genome duplication
2D9	0	-0.123051	-0.00429873	-0.108181	0.0396614	0.0563116	0.0536469	CAGL0L02761g		STE4	G protein beta subunit; forms a dimer with Ste18p to activate mating signaling pathway, forms heterotrimer with Gpa1p and Ste18p to dampen signaling; pheromone-induced phosphorylation plays critical role in chemotropism; may recruit Rho1p to polarized growth site during mating; contains WD40 repeats
2D10	0	-0.131166	0.0228598	-0.0695059	0.0488233	0.0405429	0.0556554	CAGL0L03377g		SIP4	C6 zinc cluster transcriptional activator; binds to the carbon source-responsive element (CSRE) of gluconeogenic genes; involved in the positive regulation of gluconeogenesis; regulated by Snf1p protein kinase; localized to the nucleus
2D11	0	0.315501	0.0868556	0.234467	0.07288	0.175086	0.0328254	CAGL0L03674g		GSM1	Putative zinc cluster protein of unknown function; proposed to be involved in the regulation of energy metabolism, based on patterns of expression and sequence analysis
2D12	0	-0.0825191	0.0591696	0.0353362	0.0961794	0.0521309	0.0567944	CAGL0L04400g		YRR1	Zn2-Cys6 zinc-finger transcription factor; activates genes involved in multidrug resistance; paralog of Yrm1p, acting on an overlapping set of target genes; YRR1 has a paralog, PDR8, that arose from the whole genome duplication
2E1	0	-0.0893405	0.069429	-0.0135628	0.092056	0.0862303	0.0784865	CAGL0L04576g		YRM1	Zinc finger transcription factor involved in multidrug resistance; Zn(2)-Cys(6) zinc finger transcription factor; activates genes involved in multidrug resistance; paralog of Yrr1p, acting on an overlapping set of target genes
2E2	0	0.0374435	-0.0139847	-0.0672105	0.0436819	-0.18503	-0.0859372	CAGL0L05632g		PBS2	MAP kinase kinase of the HOG signaling pathway; activated under severe osmotic stress; mitophagy-specific regulator; plays a role in regulating Ty1 transposition
2E4	0	-0.123383	0.0728655	0.234467	0.0674078	0	0.0315557	CAGL0L07656g	GLO1	GLO1	Monomeric glyoxalase I; catalyzes the detoxification of methylglyoxal (a by-product of glycolysis) via condensation with glutathione to produce S-D-lactoylglutathione; expression regulated by methylglyoxal levels and osmotic stress
2E5	0	-0.0859418	0.0224825	0.0376548	0.0547886	0.0405429	0.0524785	CAGL0L07744g		ADP1	Putative ATP-dependent permease of the ABC transporter family
2E6	0	-0.211919	-0.0235819	-0.0492489	0.0690398	-0.0521147	0.0148579	CAGL0L09691g		PUT3	Transcriptional activator; binds specific gene recruitment sequences and is required for DNA zip code-mediated targeting of genes to nuclear periphery; regulates proline utilization genes, constitutively binds PUT1 and PUT2 promoters as a dimer, undergoes conformational change to form active state; binds other promoters only under activating conditions; differentially phosphorylated in presence o…
2E7	0	-0.255853	-0.0963544	-0.094321	0.0287351	-0.0268386	0.000673687	CAGL0L10956g		RIM20	Protein involved in proteolytic activation of Rim101p; part of response to alkaline pH; PalA/AIP1/Alix family member; interaction with the ESCRT-III subunit Snf7p suggests a relationship between pH response and multivesicular body formation
2E8	2	-1.55105	-1.54383	-0.471978	0.00668978	-4	-6.19824	CAGL0L11110g	CNA1	CMP2	Calcineurin A; one isoform (the other is Cna1p) of the catalytic subunit of calcineurin, a Ca++/calmodulin-regulated protein phosphatase which regulates Crz1p (a stress-response transcription factor), the other calcineurin subunit is CNB1; regulates the function of Aly1p alpha-arrestin; CMP2 has a paralog, CNA1, that arose from the whole genome duplication
2E9	0	0.0820032	0.0439774	0.0265356	0.0633277	0.0172322	0.0423732	CAGL0L12056g	BMH1(A)	BMH1	14-3-3 protein, major isoform; controls proteome at post-transcriptional level, binds proteins and DNA, involved in regulation of exocytosis, vesicle transport, Ras/MAPK and rapamycin-sensitive signaling, aggresome formation, spindle position checkpoint; protein increases in abundance and relative distribution to the nucleus increases upon DNA replication stress; antiapoptotic gene similar to hum…
2E10	3	-0.0930517	-0.621265	0.0237953	0.0647023	-0.059638	0.0326077	CAGL0L12782g		DIG1	MAP kinase-responsive inhibitor of the Ste12p transcription factor; involved in the regulation of mating-specific genes and the invasive growth pathway; related regulators Dig1p and Dig2p bind to Ste12p; DIG1 has a paralog, DIG2, that arose from the whole genome duplication
2E12	0	-0.0286791	0.0249261	0.00332835	0.065942	0.032607	0.0454183	CAGL0M01760g	CDR1
2F1	0	-0.258736	-0.00227096	0.074001	-0.00251555	0	-0.0879497	CAGL0M01826g	ECM33	ECM33	GPI-anchored protein of unknown function; possible role in apical bud growth; GPI-anchoring on the plasma membrane crucial to function; phosphorylated in mitochondria; similar to Sps2p; ECM33 has a paralog, PST1, that arose from the whole genome duplication
2F2	0	-0.0752888	0.0650499	0.152004	0.0880921	0.0848896	0.0585226	CAGL0M02387g		PXA1	Subunit of heterodimeric peroxisomal ABC transport complex, with Pxa2p; required for import of long-chain fatty acids into peroxisomes; similar to human adrenoleukodystrophy transporters ABCD1and ABCD2, and ALD-related proteins; mutations in ABCD1 cause X-linked adrenoleukodystrophy (X-ALD), a peroxisomal disorder; human ABCD1 and ABCD2 can each partially complement yeast pxa1 pxa2 double null mu…
2F3	0	-0.03679	0.0586469	0.0666339	0.0657119	0.0665988	0.0489447	CAGL0M02651g		RDS2	Transcription factor involved in regulating gluconeogenesis; also involved in the regulation of glyoxylate cycle genes; member of the zinc cluster family of proteins; confers resistance to ketoconazole
2F4	0	-0.0950311	0.0626777	-0.017213	0.0639813	-0.00269789	0.051474	CAGL0M03025g		CAT8	Zinc cluster transcriptional activator; necessary for derepression of a variety of genes under non-fermentative growth conditions, active after diauxic shift, binds carbon source responsive elements; relative distribution to the nucleus increases upon DNA replication stress
2F5	1	-0.143622	-0.0362888	-0.0974097	0.021306	-2.10026	-1.26471	CAGL0M03597g	MID1	MID1	N-glycosylated integral membrane protein of the ER and plasma membrane; functions as a stretch-activated Ca2+-permeable cation channel required for Ca2+ influx stimulated by pheromone; interacts with Cch1p; forms an oligomer
2F6	0	-0.0426326	0.0265222	0.0461669	0.055349	0.0736033	0.0542042	CAGL0M03663g		RIM21	pH sensor molecule, component of the RIM101 pathway; has a role in cell wall construction and alkaline pH response; is glycosylated and phosphorylated; interacts with Dfg16p and Rim9p to form a pH-sensing complex; localization to the plasma membrane is dependent on Dfg16p and Rim9p; has similarity to A. nidulans PalH
2F7	0	-0.215015	0.0621079	0	0.0791472	0.129284	0.0164143	CAGL0M03773g		TOS6	Glycosylphosphatidylinositol-dependent cell wall protein; expression is periodic and decreases in respone to ergosterol perturbation or upon entry into stationary phase; depletion increases resistance to lactic acid
2F8	2	-1.5202	-0.804755	-1.46285	-1.96456	-0.706618	-0.623056	CAGL0M04169g		KRE1	Cell wall glycoprotein involved in beta-glucan assembly; serves as a K1 killer toxin membrane receptor
2F9	0	-0.0481876	0.0646434	-0.287165	-0.101053	-0.0395478	0.0586075	CAGL0M04191g	YPS1	YPS1	Aspartic protease; hyperglycosylated member of the yapsin family of proteases, attached to the plasma membrane via a glycosylphosphatidylinositol (GPI) anchor; involved in nutrient limitation-induced cleavage of the extracellular inhibitory domain of signaling mucin Msb2p, resulting in activation of the filamentous growth MAPK pathway; involved with other yapsins in the cell wall integrity respon…
2F10	0	-0.0459157	0.0472292	-0.00658647	0.0458172	0.00222125	0.0797563	CAGL0M04565g		ACF2	Intracellular beta-1,3-endoglucanase; expression is induced during sporulation; may have a role in cortical actin cytoskeleton assembly; protein abundance increases in response to DNA replication stress
2G1	0	0.0844054	0.0404744	0.0960415	0.0545404	0.108253	0.0399809	CAGL0M05907g		OAF3	Putative transcriptional repressor with Zn(2)-Cys(6) finger; negatively regulates transcription in response to oleate levels, based on mutant phenotype and localization to oleate-responsive promoters; the authentic, non-tagged protein is detected in highly purified mitochondria in high-throughput studies; forms nuclear foci upon DNA replication stress
2G2	1	0.33157	-0.00269331	0.225722	0.00873847	-2.03048	-1.31821	CAGL0M06831g	CRZ1	CRZ1	Transcription factor, activates transcription of stress response genes; nuclear localization is positively regulated by calcineurin-mediated dephosphorylation; rapidly localizes to the nucleus under blue light stress; can be activated in stochastic pulses of nuclear localization in response to calcium
2G5	0	-0.123383	0.0456069	0	0.101272	0.0418205	0.0436632	CAGL0M08184g	STE3	STE3	Receptor for a factor pheromone; couples to MAP kinase cascade to mediate pheromone response; transcribed in alpha cells and required for mating by alpha cells, ligand bound receptors endocytosed and recycled to the plasma membrane; GPCR
2G8	0	-0.146843	0.0290586	0	0.0690518	0.0848896	0.0877901	CAGL0M09207g		STE18	G protein gamma subunit; forms a dimer with Ste4p to activate the mating signaling pathway, forms a heterotrimer with Gpa1p and Ste4p to dampen signaling; C-terminus is palmitoylated and farnesylated, which are required for normal signaling
2G9	0	-0.169926	0.0407762	0.074001	0.0523905	0.0848896	0.0778073	CAGL0M09669g		RIM13	Calpain-like cysteine protease; involved in proteolytic activation of Rim101p in response to alkaline pH; localizes to punctate structures in alkaline conditions and in vps4 mutant; has similarity to A. nidulans palB
2G12	0	0.449802	0.031827	0.247924	-0.0250035	-0.284732	-0.489407	CAGL0M11726g		CCW12	Cell wall mannoprotein; plays a role in maintenance of newly synthesized areas of cell wall; localizes to periphery of small buds, septum region of larger buds, and shmoo tip; CCW12 has a paralog, YDR134C, that arose from the whole genome duplication
2H2	0	0.192645	0.0927857	0.078003	0.0669561	-0.125532	-0.209925	CAGL0M12298g		OAF1	Oleate-activated transcription factor; subunit of a heterodimeric complex with Pip2p, which binds to oleate-response elements (ORE) in the promoter of genes involved in beta-oxidation of fatty acids, peroxisome organization and biogenesis, activating transcription in the presence of oleate; regulates chromatin silencing at telomeres; involved in diauxic shift; OAF1 has a paralog, PIP2, that arose…
2H3	2	-0.446287	-0.389063	-1.31834	-0.310208	-1.14262	-0.832297	CAGL0M13739g		ATM1	Mitochondrial inner membrane ATP-binding cassette (ABC) transporter; exports mitochondrially synthesized precursors of iron-sulfur (Fe/S) clusters to the cytosol; human homolog ABCB7 can complement yeast null mutant
2H4	0	0.106916	0.0747495	0.078003	0.064968	0	-0.201182	CAGL0M13849g	GAS2	GAS1	Beta-1,3-glucanosyltransferase; required for cell wall assembly and also has a role in transcriptional silencing; localizes to cell surface via a glycosylphosphatidylinositol (GPI) anchor; also found at nuclear periphery; genetic interactions with histone H3 lysine acetyltransferases GCN5 and SAS3 indicate previously unsuspected functions for Gas1 in DNA damage response and cell cycle regulation
2H5	0	0.134931	0.104493	0.160466	0.0513317	0.0534398	-0.229332	CAGL0I10945g	YCA1	MCA1	Ca2+-dependent cysteine protease; may cleave specific substrates during the stress response; regulates apoptosis upon H2O2 treatment; required for clearance of insoluble protein aggregates during normal growth; implicated in cell cycle dynamics and lifespan extension; undergoes autocatalytic processing; similar to mammalian metacaspases, but exists as a monomer due to an extra pair of anti-parall…
2H8	3	-1.26506	-1.48942	-1.48469	-1.76823	-0.291771	-0.222572	CAGL0F08371g	TNA1	TNA1	High affinity nicotinic acid plasma membrane permease; responsible for uptake of low levels of nicotinic acid; expression of the gene increases in the absence of extracellular nicotinic acid or para-aminobenzoate (PABA)
4D4	0	-0.258736	-0.00825087	0.078003	0.0657036	0	-0.386272	CAGL0C05599g		LRG1	GTPase-activating protein (GAP); contains Rho1p-specific GAP activity, interacting with activated forms of Rho1p; functions along with Sac7p as a negative regulator of the Pkc1p-mediated cell wall integrity signaling pathway; negative regulator of cell wall 1,3-beta-glucan biosynthesis; required for efficient cell fusion; contains a RhoGAP domain and three Lin-11-Isl1-Mec-3 (LIM) domains
3A4	0	0.165358	0.0286321	0.135155	0.00841389	-0.420646	-0.281085	CAGL0G04873g		ROM2	Guanine nucleotide exchange factor (GEF) for Rho1p and Rho2p; mutations are synthetically lethal with mutations in rom1, which also encodes a GEF; Rom2p localization to the bud surface is dependent on Ack1p; ROM2 has a paralog, ROM1, that arose from the whole genome duplication
3A5	1	-0.20414	-0.0159508	-0.14463	0.0594387	-2.7148	-2.88885	CAGL0L03520g		BCK1	MAPKKK acting in the protein kinase C signaling pathway; the kinase C signaling pathway controls cell integrity; upon activation by Pkc1p phosphorylates downstream kinases Mkk1p and Mkk2p; MAPKKK is an acronym for mitogen-activated protein (MAP) kinase kinase kinase
3A6	1	-0.207312	-0.0234666	-0.195298	0.053596	-2.7148	-2.77342	CAGL0J03828g		MKK1	MAPKK involved in the protein kinase C signaling pathway; involved in control of cell integrity; upon activation by Bck1p phosphorylates downstream target, Slt2p; functionally redundant with Mkk2p; MKK1 has a paralog, MKK2, that arose from the whole genome duplication
3A7	0	-0.0294233	-0.0805245	-0.050668	0.00995218	-0.117918	-0.204628	CAGL0H05621g	RLM1	RLM1	MADS-box transcription factor; component of the protein kinase C-mediated MAP kinase pathway involved in the maintenance of cell integrity; phosphorylated and activated by the MAP-kinase Slt2p; RLM1 has a paralog, SMP1, that arose from the whole genome duplication
3A8	0	-0.0445605	-0.0157024	-0.075335	0.0350546	-0.26787	-0.370503	CAGL0J11506g		CHS1	Chitin synthase I; requires activation from zymogenic form in order to catalyze the transfer of N-acetylglucosamine (GlcNAc) to chitin; required for repairing the chitin septum during cytokinesis; transcription activated by mating factor
3A9	0	-0.00762039	-0.00333501	-0.026001	0.0320163	-0.168015	-0.103501	CAGL0G00858g		MID2	O-glycosylated plasma membrane protein; acts as a sensor for cell wall integrity signaling and activates the pathway; interacts with Rom2p, a guanine nucleotide exchange factor for Rho1p, and with cell integrity pathway protein Zeo1p; MID2 has a paralog, MTL1, that arose from the whole genome duplication
3A11	0	-0.042003	-0.00738358	-0.024667	0.0351186	-0.0145739	-0.0485891	CAGL0L06336g		STE5	Pheromone-responsive MAPK scaffold protein; couples activation of the G-protein-coupled pheromone receptor to MAPK activation; intramolecular interaction of PH and VWA domains blocks activation of assembled signaling cascade components (Ste11p, Ste7p and Fus3p) under basal conditions; Gbeta-gamma (Ste4p-Ste18p)-dependent docking at the plasma membrane and binding of PI(4,5)P2 by the PH domain rel…
3A12	0	-0.117366	-0.0026427	-0.07413	0.0438419	-0.0649549	-0.126416	CAGL0J00253g		MTL1	Putative plasma membrane sensor; involved in cell integrity signaling and stress response during glucose starvation and oxidative stress; has structural and functional similarity to Mid2p; MTL1 has a paralog, MID2, that arose from the whole genome duplication
3B1	1	-0.273462	-0.0866833	-0.208645	0.0463566	-2.7148	-3.14957	CAGL0J00539g	SLT2	SLT2	Serine/threonine MAP kinase; involved in regulating maintenance of cell wall integrity, cell cycle progression, and nuclear mRNA retention in heat shock; required for mitophagy and pexophagy; affects recruitment of mitochondria to phagophore assembly site (PAS); plays a role in adaptive response of cells to cold; regulated by the PKC1-mediated signaling pathway; SLT2 has a paralog, KDX1, that aro…
3B3	1	-0.0741576	-0.0173144	-0.124798	0.0165107	-1.39864	-0.135938	CAGL0L05632g		PBS2	MAP kinase kinase of the HOG signaling pathway; activated under severe osmotic stress; mitophagy-specific regulator; plays a role in regulating Ty1 transposition
3B6	0	-0.0255353	0.0810899	0	0.0468679	-0.076622	-0.29752	CAGL0M13827g	FKS3	FKS3	Protein involved in spore wall assembly; has similarity to 1,3-beta-D-glucan synthase catalytic subunits Fks1p and Gsc2p; the authentic, non-tagged protein is detected in highly purified mitochondria in high-throughput studies
3B7	0	0.0259954	0.0472311	0	0.0423902	0.137503	-0.440816	CAGL0K04037g	FKS2	GSC2	Catalytic subunit of 1,3-beta-glucan synthase; involved in formation of the inner layer of the spore wall; activity positively regulated by Rho1p and negatively by Smk1p; GSC2 has a paralog, FKS1, that arose from the whole genome duplication
3B8	0	0.134931	0.0133017	0	-0.00945292	-0.101284	-0.347026	CAGL0D02794g		WSC4	Endoplasmic reticulum (ER) membrane protein; involved in the translocation of soluble secretory proteins and insertion of membrane proteins into the ER membrane; may also have a role in the stress response but has only partial functional overlap with WSC1-3
3B9	1	-0.0528103	-0.0166291	-0.122503	-0.00343816	-1.52923	-2.63257	CAGL0F01507g		SLG1	Sensor-transducer of the stress-activated PKC1-MPK1 kinase pathway; involved in maintenance of cell wall integrity; required for mitophagy; involved in organization of the actin cytoskeleton; secretory pathway Wsc1p is required for the arrest of secretion response
3B10	0	-0.061984	0.0133898	-0.050668	0.0450875	-0.0728807	-0.136547	CAGL0G02497g		MLP1	Myosin-like protein associated with the nuclear envelope; nuclear basket protein that connects the nuclear pore complex with the nuclear interior; involved with Tel1p in telomere length control; involved with Pml1p and Pml39p in nuclear retention of unspliced mRNAs; MLP1 has a paralog, MLP2, that arose from the whole genome duplication
3B12	0	0.252767	0.0765218	0.078003	0.0486882	-0.24101	-0.411263	CAGL0B04389g	CHS3
3E4	0	0.415038	0.0751122	-0.074001	0.0356336	-0.24101	-0.409	CAGL0K01507g		GPR1	Plasma membrane G protein coupled receptor (GPCR); interacts with the heterotrimeric G protein alpha subunit, Gpa2p, and with Plc1p; sensor that integrates nutritional signals with the modulation of cell fate via PKA and cAMP synthesis
3E5	0	0.0666742	-0.105293	-0.026001	-0.146626	0.0685584	-0.223719	CAGL0I08195g		GPA2	Nucleotide binding alpha subunit of the heterotrimeric G protein; interacts with the receptor Gpr1p, has signaling role in response to nutrients; required for the recruitment of Ras-GTP at the plasma membrane and in the nucleus
3E8	0	0.192645	-0.0515546	0.078003	-0.0474986	0.108935	-0.203183	CAGL0J07282g		GPB1	Multistep regulator of cAMP-PKA signaling; inhibits PKA downstream of Gpa2p and Cyr1p, thereby increasing cAMP dependency; promotes ubiquitin-dependent proteolysis of Ira2p; regulated by G-alpha protein Gpa2p; GPB1 has a paralog, GPB2, that arose from the whole genome duplication
3E9	1	-0.114256	-0.0525857	-0.172927	-0.0144961	-0.321254	-0.714282	CAGL0B04521g		RAS1	GTPase involved in G-protein signaling in adenylate cyclase activation; plays a role in cell proliferation; localized to the plasma membrane; homolog of mammalian RAS proto-oncogenes; relative distribution to the nucleus increases upon DNA replication stress; RAS1 has a paralog, RAS2, that arose from the whole genome duplication
3E10	0	-0.25163	-0.0307177	-0.14463	0.00849787	-0.122856	0.00928884	CAGL0M08404g		TPK3	cAMP-dependent protein kinase catalytic subunit; promotes vegetative growth in response to nutrients via the Ras-cAMP signaling pathway; partially redundant with Tpk1p and Tpk2p; localizes to P-bodies during stationary phase; TPK3 has a paralog, TPK1, that arose from the whole genome duplication
3E11	0	0.371972	0.0372577	0.144387	0.0181674	0.286882	-0.0714305	CAGL0G09020g		TPK2	cAMP-dependent protein kinase catalytic subunit; promotes vegetative growth in response to nutrients via the Ras-cAMP signaling pathway; partially redundant with Tpk1p and Tpk3p; localizes to P-bodies during stationary phase; relocalizes to the cytosol in response to hypoxia
3E12	0	-0.417254	-0.304228	-0.375335	-0.264317	-0.135201	-0.368907	CAGL0K09944g		PDE2	High-affinity cyclic AMP phosphodiesterase; component of the cAMP-dependent protein kinase signaling system, protects the cell from extracellular cAMP, contains readthrough motif surrounding termination codon
3H12	0	0.263037	0.0811781	0	0.0519973	-0.0234592	-0.027148	CAGL0K04169g		KSS1	Mitogen-activated protein kinase (MAPK); involved in signal transduction pathways that control filamentous growth and pheromone response; the KSS1 gene is nonfunctional in S288C strains and functional in W303 strains
4A1	0	0.237041	0.073927	0.0703859	0.113451	0.202819	0.117832	CAGL0D05434g
4A2	0	0.520835	0.110096	0.22239	0.0854654	-0.177788	-0.203073	CAGL0K05841g	HAP1
4A3	0	0.343957	0.0976362	0.144387	0.0950826	0.175851	0.0435363	CAGL0K03003g		MOT3	Transcriptional repressor, activator; role in cellular adjustment to osmotic stress, including transcriptional activation and modulation of mating efficiency; involved in repression of subset of hypoxic genes by Rox1p, repression of several DAN/TIR genes during aerobic growth, ergosterol biosynthetic genes in response to hyperosmotic stress; contributes to recruitment of Tup1p-Cyc8p general repre…
4A4	2	-2.9471	-2.86067	-1.09935	-0.352255	-2.93215	-2.06114	CAGL0B01441g		RPD3	Histone deacetylase, component of both the Rpd3S and Rpd3L complexes; regulates transcription, silencing, autophagy and other processes by influencing chromatin remodeling; forms at least two different complexes which have distinct functions and members; Rpd3(L) recruitment to the subtelomeric region is regulated by interaction with the arginine methyltransferase, Hmt1p
4A5	0	0.316476	0.131344	0.144387	0.0619795	0.123383	-0.033118	CAGL0L00583g		USV1	Putative transcription factor containing a C2H2 zinc finger; mutation affects transcriptional regulation of genes involved in growth on non-fermentable carbon sources, response to salt stress and cell wall biosynthesis; USV1 has a paralog, RGM1, that arose from the whole genome duplication
4A6	0	0.186415	0.0598793	0.144387	0.121002	0.123383	0.0275645	CAGL0E01859g	YPS10
4A8	0	0.0746647	-0.0118879	-0.00253903	0.0327063	-0.233687	-0.388402	CAGL0L06424g
4A10	0	0.289509	0.119744	0.22239	0.0952194	0.202819	-0.0269097	CAGL0E02321g		PLB3	Phospholipase B (lysophospholipase) involved in lipid metabolism; hydrolyzes phosphatidylinositol and phosphatidylserine and displays transacylase activity in vitro; PLB3 has a paralog, PLB1, that arose from the whole genome duplication
4A11	0	0.0220265	0.110096	0.144387	0.0952195	0.072757	-0.0565181	CAGL0E01419g	YPS2	MKC7	GPI-anchored aspartyl protease; member of the yapsin family of proteases involved in cell wall growth and maintenance; shares functions with Yap3p and Kex2p; MKC7 has a paralog, YPS1, that arose from the whole genome duplication
4A12	0	0.316476	0.139782	0.144387	0.0931642	0.123383	-0.0283401	CAGL0J08712g		FUN26	High affinity, broad selectivity, nucleoside/nucleobase transporter; vacuolar membrane localized transporter which may regulate the balance of nicotinamide riboside (NmR) levels between the cytosol and vacuole, contributing to salvage of NmR for use in cytosolic NAD+ synthesis; equilibrative nucleoside transporter (ENT) family member
4B2	0	0.40054	0.147508	0.22239	0.0901446	0.072757	0.0901977	CAGL0M08250g		ZRT3	Vacuolar membrane zinc transporter; transports zinc from storage in the vacuole to the cytoplasm when needed; transcription is induced under conditions of zinc deficiency
4B3	1	0.00155476	0.0103357	-0.053207	0.0435307	-0.0718328	-0.714168	CAGL0C00693g		CCC1	Vacuolar Fe2+/Mn2+ transporter; suppresses respiratory deficit of yfh1 mutants, which lack the ortholog of mammalian frataxin, by preventing mitochondrial iron accumulation; relative distribution to the vacuole decreases upon DNA replication stress
4B5	0	-0.043069	0.0516683	0	0.0802178	0	0.0353443	CAGL0M05533g	DUR1,2	DUR1,2	Urea amidolyase; contains both urea carboxylase and allophanate hydrolase activities, degrades urea to CO2 and NH3; expression sensitive to nitrogen catabolite repression and induced by allophanate, an intermediate in allantoin degradation; protein abundance increases in response to DNA replication stress
4B8	2	-1.89046	-2.09551	-0.785096	-0.0396126	-2.85314	-2.28765	CAGL0L11110g	CNA1	CMP2	Calcineurin A; one isoform (the other is Cna1p) of the catalytic subunit of calcineurin, a Ca++/calmodulin-regulated protein phosphatase which regulates Crz1p (a stress-response transcription factor), the other calcineurin subunit is CNB1; regulates the function of Aly1p alpha-arrestin; CMP2 has a paralog, CNA1, that arose from the whole genome duplication
4B10	0	0.237041	-0.0465801	0.0703859	-0.0684381	0.072757	-0.164556	CAGL0E03718g	SNF6	SNF6	Subunit of the SWI/SNF chromatin remodeling complex; involved in transcriptional regulation; functions interdependently in transcriptional activation with Snf2p and Snf5p; relocates to the cytosol under hypoxic conditions
4B11	0	0.263037	0.0705679	0.22239	0.0906942	0.0480947	-0.0778337	CAGL0F09097g	SKN7	SKN7	Nuclear response regulator and transcription factor; physically interacts with the Tup1-Cyc8 complex and recruits Tup1p to its targets; part of a branched two-component signaling system; required for optimal induction of heat-shock genes in response to oxidative stress; involved in osmoregulation; relocalizes to the cytosol in response to hypoxia; SKN7 has a paralog, HMS2, that arose from the who…
4C3	1	-0.0777599	-0.184135	-0.258129	-0.0869866	-0.135432	-0.565288	CAGL0A01452g		CWH41	Processing alpha glucosidase I; ER type II integral membrane N-glycoprotein involved in assembly of cell wall beta 1,6 glucan and asparagine-linked protein glycosylation; also involved in ER protein quality control and sensing of ER stress
4C4	0	0.186415	0.0672012	0.0703859	0.0725886	-0.0234592	-0.108517	CAGL0A01584g		AGA2	Adhesion subunit of a-agglutinin of a-cells; C-terminal sequence acts as a ligand for alpha-agglutinin (Sag1p) during agglutination, modified with O-linked oligomannosyl chains, linked to anchorage subunit Aga1p via two disulfide bonds
4C5	0	0.137505	0.0135472	0	0.0621195	0.149379	-0.0112694	CAGL0A02486g		SBE2	Protein required for bud growth; involved in transport of cell wall components from the Golgi to the cell surface; SBE2 has a paralog, SBE22, that arose from the whole genome duplication
4C6	1	-0.101892	0.023035	-0.0990406	0.0334879	-0.186217	-0.514606	CAGL0A04411g		SKT5	Activator of Chs3p (chitin synthase III) during vegetative growth; recruits Chs3p to the bud neck via interaction with Bni4p; SKT5 has a paralog, SHC1, that arose from the whole genome duplication
4C7	0	-0.043069	0.00418762	0	0.0405241	0	-0.0855057	CAGL0B00528g		LRE1	Protein involved in control of cell wall structure and stress response; direct inhibitor of the nuclear Dbf2 related (NDR) kinase Cbk1p-Mob2p; overproduction confers resistance to cell-wall degrading enzymes; exhibits genetic interactions with genes involved in the cell wall integrity pathway; LRE1 has a paralog, HLR1, that arose from the whole genome duplication
4C8	0	0.686843	0.0607259	0.304853	0.000292514	0.258314	0.0146585	CAGL0B01969g		ECM18	Protein of unknown function; ECM18 has a paralog, ICT1, that arose from the whole genome duplication
4C9	0	0.489808	0.117982	0.22239	0.033682	-0.135353	-0.0867468	CAGL0B04389g	CHS3
4C10	0	0.137505	0.102989	0.0703859	0.0677125	0.072757	-0.034315	CAGL0B04565g		KTR1	Alpha-1,2-mannosyltransferase; involved in O- and N-linked protein glycosylation; type II membrane protein; member of the KRE2/MNT1 mannosyltransferase family; relocalizes from vacuole to cytoplasm upon DNA replication stress
4C11	0	0.211506	-0.0331173	0.0703859	-0.004101	0.682811	0.318697	CAGL0B04631g	INP53	INP53	Polyphosphatidylinositol phosphatase; dephosphorylates multiple phosphatidylinositol phosphates; involved in trans Golgi network-to-early endosome pathway; hyperosmotic stress causes translocation to actin patches; contains Sac1 and 5-ptase domains; INP53 has a paralog, INP52, that arose from the whole genome duplication
4D5	0	0.117358	-0.00785711	-0.137501	-0.000365997	-0.0450882	0.0785255	CAGL0D00220g		ECM1	Pre-ribosomal factor involved in 60S ribosomal protein subunit export; associates with the pre-60S particle; shuttles between the nucleus and cytoplasm
4D6	1	0.34774	-0.137418	-0.027335	-0.0934796	-1.48132	-1.47622	CAGL0D01034g	VIG9	PSA1	GDP-mannose pyrophosphorylase (mannose-1-phosphate guanyltransferase); synthesizes GDP-mannose from GTP and mannose-1-phosphate in cell wall biosynthesis; required for normal cell wall structure
4D7	0	0.41504	0.057309	0	0.0394412	0.144391	0.0191186	CAGL0D03256g		YEH2	Steryl ester hydrolase; catalyzes steryl ester hydrolysis at the plasma membrane; involved in sterol metabolism; YEH2 has a paralog, YEH1, that arose from the whole genome duplication
4D8	1	-0.358702	-0.0517936	-0.260214	-0.0197535	-0.200708	-0.88994	CAGL0D06446g		STT4	Phosphatidylinositol-4-kinase; functions in the Pkc1p protein kinase pathway; required for normal vacuole morphology, cell wall integrity, and actin cytoskeleton organization
4D9	0	0.245115	0.042398	-0.137501	0.0231444	0.222394	0.0257346	CAGL0D06622g		SPA2	Component of the polarisome; functions in actin cytoskeletal organization during polarized growth; acts as a scaffold for Mkk1p and Mpk1p cell wall integrity signaling components; potential Cdc28p substrate; coding sequence contains length polymorphisms in different strains; SPA2 has a paralog, SPH1, that arose from the whole genome duplication
4D10	2	-2.88766	-2.61797	-2.92809	-2.60158	-2.06628	-1.79222	CAGL0E01353g
4D12	0	-0.113284	-0.0553747	-0.0876775	0.0217279	-0.0437485	-0.16899	CAGL0E02761g		LDB7	Component of the RSC chromatin remodeling complex; interacts with Rsc3p, Rsc30p, Npl6p, and Htl1p to form a module important for a broad range of RSC functions
4E1	0	0.714599	0.000625057	0	-0.0733164	0.195922	-0.220965	CAGL0E02783g		SLA1	Cytoskeletal protein binding protein; required for assembly of the cortical actin cytoskeleton; interacts with proteins regulating actin dynamics and proteins required for endocytosis; found in the nucleus and cell cortex; has 3 SH3 domains
4E2	0	0.0692632	0.0407647	-0.137501	0.0823724	-0.0227203	-0.078585	CAGL0E02915g
4E8	0	0.299563	0.054703	-0.0703859	0.0181347	0	-0.103882	CAGL0F02453g		ECM25	Non-essential protein of unknown function; promoter contains a consensus binding sequence for factor Abf1p
4E9	0	0.0227203	0.00392642	-0.263032	0.0215944	-0.110184	-0.0249403	CAGL0F03003g		HKR1	Mucin family member that functions as an osmosensor in the HOG pathway; large, highly glycosylated protein that functions redundantly with Msb2p in Sho1p-mediated osmostresss induction of the HOG signaling pathway; cytoplasmic domain interacts with Ahk1p a scaffold protein that prevents cross talk with the Kss1p MAPK of the filamentous growth pathway; mutant displays defects in beta-1,3 glucan sy…
4E12	0	0.14202	-0.0183862	-0.0703859	0.0321939	-0.0671147	0.000260936	CAGL0F04521g		ECM13	Non-essential protein of unknown function; induced by treatment with 8-methoxypsoralen and UVA irradiation; ECM13 has a paralog, YJR115W, that arose from the whole genome duplication
4F1	0	0.167111	0.070388	-0.0703859	0.0217712	0.1193	0.0799664	CAGL0F04873g		KRE6	Type II integral membrane protein; required for beta-1,6 glucan biosynthesis; putative beta-glucan synthase; localizes to ER, plasma membrane, sites of polarized growth and secretory vesicles; functionally redundant with Skn1p; KRE6 has a paralog, SKN1, that arose from the whole genome duplication
4F2	0	0.14202	0.0572022	-0.137501	0.0344474	0.046543	-0.059423	CAGL0F06501g		ARG7	Mitochondrial ornithine acetyltransferase; catalyzes the fifth step in arginine biosynthesis; also possesses acetylglutamate synthase activity, regenerates acetylglutamate while forming ornithine
4F5	1	0.124449	-0.18117	-0.049463	-0.0341794	-2.69133	-1.65919	CAGL0G00814g		CHS5	Component of the exomer complex; exomer also contains Csh6p, Bch1p, Bch2p, and Bud7p and is involved in export of selected proteins, such as chitin synthase Chs3p, from the Golgi to the plasma membrane; Chs5p is the only protein with a BRCT domain that is not localized to the nucleus
4F6	0	0.41504	0.0515293	0.152004	0.00839241	0.144391	0.0462664	CAGL0G02101g	ECM4	ECM4	Omega class glutathione transferase; not essential; similar to Ygr154cp; green fluorescent protein (GFP)-fusion protein localizes to the cytoplasm
4F7	0	0.245115	0.0532175	0.074001	0.0177938	0.1193	0.016584	CAGL0G02343g		TVP38	Integral membrane protein; localized to late Golgi vesicles along with the v-SNARE Tlg2p; required for asymmetric localization of Kar9p during mitosis; GFP-fusion protein localizes to the cytoplasm in a punctate pattern
4F8	0	0.385292	0.0451071	0.074001	0.0264158	0.144391	-0.0465636	CAGL0G05566g		FMP45	Integral membrane protein localized to mitochondria; required for sporulation and maintaining sphingolipid content; similar to SUR7; FMP45 has a paralog, YNL194C, that arose from the whole genome duplication
4F9	0	0.385292	0.110949	0.152004	-8.97643e-05	-0.0227203	-0.168672	CAGL0G05918g		CHS7	Protein of unknown function; may be involved in chitin biosynthesis by regulation of Chs3p export from the ER; relocalizes from bud neck to ER upon DNA replication stress
4F10	0	0.192647	0.0708378	0.074001	0.0244349	0.0946377	-0.0300382	CAGL0G06072g		ECM14	Putative metalloprotease with similarity to zinc carboxypeptidases; required for normal cell wall assembly
4F11	0	0.218642	0.0555321	0.074001	-0.00130558	0.0703899	0.0578242	CAGL0G06754g		CDC10	Component of the septin ring, required for cytokinesis; septins are GTP-binding proteins that assemble into rod-like hetero-oligomers that can associate to form filaments; septin rings at the mother-bud neck act as scaffolds for recruiting cell division factors and as barriers to prevent diffusion of specific proteins between mother and daughter cells; N-terminus interacts with phosphatidylinosit…
4G1	0	0.0508775	-0.0455805	0.024667	-0.128747	-0.0243146	0.066772	CAGL0H00847g		HUT1	Protein with a role in UDP-galactose transport to the Golgi lumen; has similarity to human UDP-galactose transporter UGTrel1, exhibits a genetic interaction with S. cerevisiae ERO1
4G2	3	-1.80334	-1.87065	-0.578986	-0.225574	-0.255947	-0.385871	CAGL0H01287g		SSD1	Translational repressor with a role in polar growth and wall integrity; regulated by Cbk1p phosphorylation to effect bud-specific translational control and localization of specific mRNAs; interacts with TOR pathway components; contains a functional N-terminal nuclear localization sequence and nucleocytoplasmic shuttling appears to be critical to Ssd1p function
4G3	0	-0.129284	0.051985	0	0.0147351	0.144391	0.0171214	CAGL0H05005g		CSR1	Phosphatidylinositol transfer protein; has a potential role in regulating lipid and fatty acid metabolism under heme-depleted conditions; interacts specifically with thioredoxin peroxidase; may have a role in oxidative stress resistance; protein abundance increases in response to DNA replication stress
4G4	0	0.192647	0.0109892	0.074001	0.0319508	0.0946377	-0.0313711	CAGL0H06435g		ECM19	Protein of unknown function; the authentic, non-tagged protein is detected in highly purified mitochondria in high-throughput studies
4G5	0	-0.169926	-0.00133436	-0.0703859	0.0393472	0.0230838	0.120839	CAGL0H06545g		ATG32	Mitochondrial outer membrane protein required to initiate mitophagy; recruits the autophagy adaptor protein Atg11p and the ubiquitin-like protein Atg8p to the mitochondrial surface to initiate mitophagy, the selective vacuolar degradation of mitochondria in response to starvation; can promote pexophagy when placed ectopically in the peroxisomal membrane; regulates mitophagy and ethanol production…
4G6	1	0.0817333	-0.00676428	0.114883	0.0299122	-2.64529	-2.35937	CAGL0H07403g		KRE2	Alpha1,2-mannosyltransferase of the Golgi; involved in protein mannosylation; KRE2 has a paralog, KTR6, that arose from the whole genome duplication
4G7	0	0.000480691	0.0158637	-0.0253665	0.0527989	-0.110947	0.0514577	CAGL0M07381g		KTR6	Probable mannosylphosphate transferase; involved in the synthesis of core oligosaccharides in protein glycosylation pathway; member of the KRE2/MNT1 mannosyltransferase family; KTR6 has a paralog, KRE2, that arose from the whole genome duplication
4G9	0	0.662963	0.0451401	0.247924	0.0325252	0.283794	0.0772505	CAGL0I00484g		EXG1	Major exo-1,3-beta-glucanase of the cell wall; involved in cell wall beta-glucan assembly; exists as three differentially glycosylated isoenzymes; EXG1 has a paralog, SPR1, that arose from the whole genome duplication
4G10	0	0.584963	0.0859395	0	0.0299355	-0.0255353	-0.235317	CAGL0I01188g		CDC12	Component of the septin ring that is required for cytokinesis; septins are GTP-binding proteins that assemble into rod-like hetero-oligomers that can associate with other rods to form filaments; septin rings at the mother-bud neck act as scaffolds for recruiting cell division factors and as barriers to prevent diffusion of specific proteins between mother and daughter cells
4G11	0	0.703606	0.0586697	0.160466	0.0392838	0.192645	0.0828543	CAGL0I06160g	PIR4	CIS3	Mannose-containing glycoprotein constituent of the cell wall; member of the PIR (proteins with internal repeats) family
4H3	0	0.193966	0.0223006	-0.0960775	0.0233537	-0.205575	-0.281743	CAGL0I07513g		PKH2	Serine/threonine protein kinase; involved in sphingolipid-mediated signaling pathway that controls endocytosis; activates Ypk1p and Ykr2p, components of signaling cascade required for maintenance of cell wall integrity; redundant with Pkh1p; PKH2 has a paralog, PKH1, that arose from the whole genome duplication
4H4	0	0.584963	0.0624348	0.078003	0.0266848	0.163499	0.0830194	CAGL0G04609g	PKH2	PKH1	Serine/threonine protein kinase; involved in sphingolipid-mediated signaling pathway that controls endocytosis; activates Ypk1p and Ykr2p, components of signaling cascade required for maintenance of cell wall integrity; redundant with Pkh2p; PKH1 has a paralog, PKH2, that arose from the whole genome duplication
4H6	0	0.475337	0.077759	0.078003	0.031913	0.134931	0.0949389	CAGL0I08855g		TRS65	Component of transport protein particle (TRAPP) complex II; TRAPPII is a multimeric guanine nucleotide-exchange factor for the GTPase Ypt1p, regulating intra-Golgi and endosome-Golgi traffic; role in cell wall beta-glucan biosynthesis and the stress response
4H8	0	0.547487	0.0556559	0	0.0316903	0.134931	0.0470395	CAGL0J00253g		MTL1	Putative plasma membrane sensor; involved in cell integrity signaling and stress response during glucose starvation and oxidative stress; has structural and functional similarity to Mid2p; MTL1 has a paralog, MID2, that arose from the whole genome duplication
4H9	0	0.132452	0.078856	-0.074001	0.00146472	0.0524679	-0.178184	CAGL0J00803g		MHP1	Microtubule-associated protein involved in microtubule organization; involved in assembly and stabilization of microtubules; overproduction results in cell cycle arrest at G2 phase; similar to Drosophila protein MAP and to mammalian MAP4 proteins
4H10	0	0.341037	0.0665947	0.078003	0.0628901	0.192645	-0.0727903	CAGL0J02134g		INP51	Phosphatidylinositol 4,5-bisphosphate 5-phosphatase; synaptojanin-like protein with an N-terminal Sac1 domain, plays a role in phosphatidylinositol 4,5-bisphosphate homeostasis and in endocytosis; null mutation confers cold-tolerant growth
4H12	1	-0.180671	-0.0528603	-0.179494	-0.0105551	-0.150782	-0.669785	CAGL0J03366g		GET2	Subunit of the GET complex; involved in insertion of proteins into the ER membrane; required for the retrieval of HDEL proteins from the Golgi to the ER in an ERD2 dependent fashion and for meiotic nuclear division
5A2	1	0.0680239	-0.256574	-0.263182	-0.182296	-2.79444	-2.11066	CAGL0J05236g		LAS21	Integral plasma membrane protein; involved in the synthesis of the glycosylphosphatidylinositol (GPI) core structure; mutations affect cell wall integrity
5A4	1	-0.116456	-0.47332	-0.668382	-0.45181	-1.93279	-1.57483	CAGL0J06072g		CBK1	Serine/threonine protein kinase of the the RAM signaling network; Ndr/LATS family member; binds regulatory subunit Mob2p; involved in regulation of cellular morphogenesis, polarized growth, and septum destruction; phosphorylation by Cbk1p regulates localization and activity of Ace2p transcription factor and Ssd1p translational repressor; Cbk1p activity is regulated by both phosphorylation and spe…
5A5	0	0.584963	-0.041865	0.078003	-0.0556368	0.106916	-0.139074	CAGL0J07656g	SLA2	SLA2	Adaptor protein that links actin to clathrin and endocytosis; involved in membrane cytoskeleton assembly and cell polarization; present in the actin cortical patch of the emerging bud tip; dimer in vivo
5A6	0	0.440573	0.0475884	0.078003	0.013989	0.134931	0.149658	CAGL0J08910g		CRR1	Putative glycoside hydrolase of the spore wall envelope; required for normal spore wall assembly, possibly for cross-linking between the glucan and chitosan layers; expressed during sporulation
5A7	0	0.475337	0.0501416	0.078003	0.0337627	0.0259954	0.0235126	CAGL0J09416g		SNA4	Protein of unknown function; localized to the vacuolar outer membrane; predicted to be palmitoylated
5A8	0	0.475337	0.0670667	0.078003	0.033721	0.0794352	0.115564	CAGL0K02277g		DSE1	Daughter cell-specific protein; may regulate cross-talk between the mating and filamentation pathways; deletion affects cell separation after division and sensitivity to alpha-factor and drugs affecting the cell wall; relocalizes from bud neck to cytoplasm upon DNA replication stress
5A10	0	0.341037	0.0590764	0	0.0197826	0.0259954	0.0186011	CAGL0K04455g		SPR3	Sporulation-specific homolog of the CDC3/10/11/12 family of genes; septin protein involved in sporulation; regulated by ABFI; the yeast CDC3/10/11/12 family is a family of bud neck microfilament genes
5B2	1	0.143026	-0.189389	-0.0442984	-0.118148	-0.19112	-0.751531	CAGL0K06963g		ROT2	Glucosidase II catalytic subunit; required to trim the final glucose in N-linked glycans; required for normal cell wall synthesis; mutations in rot2 suppress tor2 mutations, and are synthetically lethal with rot1 mutations
5B3	0	0.510961	0.0797384	0.078003	0.0111258	0.106916	0.114817	CAGL0K08228g			Putative protein of unknown function
5B6	1	-0.0345667	-0.20537	-0.483114	-0.210026	-3.05896	-2.74185	CAGL0K11231g		MNN10	Subunit of a Golgi mannosyltransferase complex; complex mediates elongation of the polysaccharide mannan backbone; membrane protein of the mannosyltransferase family; other members of the complex are Anp1p, Mnn9p, Mnn11p, and Hoc1p
5B10	0	0.235306	-0.0398262	0.0902165	0.0010783	-0.0204671	-0.359948	CAGL0L03608g		CHS6	Member of the ChAPs (Chs5p-Arf1p-binding proteins) family; part of the exomer complex that mediates export of specific cargo proteins, including Chs3p, from the Golgi to the plasma membrane; primary component of the Chs5/6 complex that binds directly to membranes; CHS6 has a paralog, BCH2, that arose from the whole genome duplication
5B11	0	0.341037	0.0561722	0	0.024868	-0.0255353	-0.0719169	CAGL0L03696g		ECM3	Non-essential protein of unknown function; involved in signal transduction and the genotoxic response; induced rapidly in response to treatment with 8-methoxypsoralen and UVA irradiation; relocalizes from ER to cytoplasm upon DNA replication stress; ECM3 has a paralog, YNL095C, that arose from the whole genome duplication
5C3	1	0.0474615	-0.00340666	-0.030952	-0.00499982	-0.235698	-0.547435	CAGL0L07854g		CWH43	Putative sensor/transporter protein involved in cell wall biogenesis; contains 14-16 transmembrane segments and several putative glycosylation and phosphorylation sites; null mutation is synthetically lethal with pkc1 deletion
5C4	0	0.160466	0.0417824	0	0.0309942	0.0524679	0.0154689	CAGL0L08140g		BPH1	Protein homologous to Chediak-Higashi syndrome and Beige proteins; both of which are implicated in disease syndromes in human and mouse, respectively, due to defective lysosomal trafficking; mutant phenotype and genetic interactions suggest a role in protein sorting
5C8	0	0.703606	-0.0472111	0.247924	-0.016988	0.315501	-0.00522262	CAGL0L11572g		SBE22	Protein involved in bud growth; involved in the transport of cell wall components from the Golgi to the cell surface; similar in structure and functionally redundant with Sbe2p; SBE22 has a paralog, SBE2, that arose from the whole genome duplication
5C9	0	0.373458	-0.0201181	0	-0.0105528	-0.28011	-0.121942	CAGL0L11880g		RPH1	JmjC domain-containing histone demethylase; targets tri- and dimethylated H3K36; associates with actively transcribed regions and promotes elongation; repressor of autophagy-related genes in nutrient-replete conditions; damage-responsive repressor of PHR1; phosphorylated by the Rad53p-dependent DNA damage checkpoint pathway and by a Rim1p-mediated event during starvation; target of stress-induced…
5C11	0	0.256462	-0.0647238	0.0630105	0.00961399	-0.151098	-0.416044	CAGL0M00748g	ECM7	ECM7	Putative integral membrane protein with a role in calcium uptake; non-essential protein; mutant has cell wall defects and Ca+ uptake deficiencies; transcription is induced under conditions of zinc deficiency
5D1	3	-2.7125	-3.00271	-0.693698	-0.0835136	-0.357438	-0.465031	CAGL0M01628g		SAC7	GTPase activating protein (GAP) for Rho1p; regulator of a Tor2p-mediated, Rho1p GTPase switch that controls organization of the actin cytoskeleton; negative regulator of the RHO1-PKC1-MAPK cell integrity (CWI) and membrane fluidity homeostasis signaling pathways; potential Cdc28p substrate; SAC7 has a paralog, BAG7, that arose from the whole genome duplication
5D3	0	0.269185	0.0937058	-0.0874584	0.0375737	0	-0.0921538	CAGL0M03157g		IRS4	EH domain-containing protein; involved in regulating phosphatidylinositol 4,5-bisphosphate levels and autophagy; Irs4p and Tax4p bind and activate the PtdIns phosphatase Inp51p; Irs4p and Tax4p are involved in localizing Atg17p to the PAS; IRS4 has a paralog, TAX4, that arose from the whole genome duplication
5D4	0	0.197035	0.0706195	-0.0874584	0.0376136	-0.140862	-0.00781045	CAGL0M05489g		KTR3	Putative alpha-1,2-mannosyltransferase; involved in O- and N-linked protein glycosylation; member of the KRE2/MNT1 mannosyltransferase family; Svp26p mediates uptake of Ktr3p into COPII vesicles; relocalizes from nucleus to vacuole upon DNA replication stress
5D7	0	0.0239137	-0.0117329	-0.095133	0.0227233	-0.0939719	-0.164743	CAGL0M08492g	PIR3	PIR1	O-glycosylated protein required for cell wall stability; attached to the cell wall via beta-1,3-glucan; mediates mitochondrial translocation of Apn1p; expression regulated by the cell integrity pathway and by Swi5p during the cell cycle; PIR1 has a paralog, YJL160C, that arose from the whole genome duplication
5D8	0	0.162271	0.00776149	-0.0874584	0.0267924	-0.140862	-0.0210415	CAGL0M09449g		ECM21	Protein involved in regulating endocytosis of plasma membrane proteins; identified as a substrate for ubiquitination by Rsp5p and deubiquitination by Ubp2p; promoter contains several Gcn4p binding elements; ECM21 has a paralog, CSR2, that arose from the whole genome duplication
5D10	0	0	-0.00115678	-0.0969131	0.013999	-0.419822	-0.411494	CAGL0M13805g	MP65	SCW10	Cell wall protein with similarity to glucanases; may play a role in conjugation during mating based on mutant phenotype and its regulation by Ste12p; SWC10 has a paralog, SCW4, that arose from the whole genome duplication
5D11	0	0	0.0546308	-0.0874584	0.0242321	-0.106914	0.0311698	CAGL0A00143g
5E2	1	-0.303056	-0.1026	-0.273316	0.0349473	-0.356592	-0.717559	CAGL0A01892g						no orthologs	???small part of neighbouring?
5E3	0	0.0101088	0.0231125	-0.104769	0.0290162	-0.0743405	0.0104105	CAGL0A02299g
5E5	0	-0.0601215	0.0348291	-0.169921	0.0513857	-0.140862	-0.00894565	CAGL0A03410g
5E6	0	0.0310272	0.0443006	-0.0874584	0.00520269	-0.140862	0.0607405	CAGL0A04609g
5E7	1	-0.0676621	-0.244951	-0.100939	-0.213392	-1.63366	-0.801429	CAGL0A04763g
5E9	0	-0.173332	0.122662	-0.0874584	0.0466511	-0.0365262	0.038124	CAGL0B00572g
5E11	0	-0.00200952	-0.00944777	-0.0147964	0.0257135	-0.039318	-0.0322453	CAGL0B03223g
5E12	0	-0.085285	-0.0123717	-0.0608404	0.0269604	-0.0784767	-0.0525972	CAGL0C00781g
5F1	0	-0.00990023	-0.0134858	-0.0147964	0.0272044	-0.0570997	-0.0127307	CAGL0C00803g
5F2	0	-0.0487358	-0.0153449	-0.0407974	0.0295965	-0.11482	-0.107913	CAGL0C00869g
5F3	0	-0.0768224	-0.060575	-0.100939	0.0243189	-0.131751	-0.0736363	CAGL0C01111g
5F6	0	-0.0130652	-0.00704907	-0.0147964	0.0288998	-0.0831007	-0.0226238	CAGL0C02365g
5F7	0	-0.110276	0.00129568	-0.0306394	0.0170213	-0.025577	0.0351716	CAGL0C02915g
5F8	0	0.119348	0.00462475	0.0570381	0.0174713	0.00711579	-0.0293735	CAGL0C03311g
5F10	0	0.0244689	0.000998084	0.0310371	0.0205244	0.00119088	-0.0288914	CAGL0C05401g
5F11	0	-0.00200135	0.0104053	-0.0147964	0.0224236	-0.00320543	0.0757644	CAGL0D00396g
5G2	0	-0.0520969	0.0229128	-0.0654644	0.012453	-0.0438639	0.114371	CAGL0D04840g		MSS18	Nuclear encoded protein needed for splicing of mitochondrial intron; required for efficient splicing of mitochondrial COX1 aI5beta intron; mss18 mutations block cleavage of 5' exon - intron junction; phenotype of intronless strain suggests additional functions
5G3	0	-0.278302	0.0772737	-0.169921	0.0289872	-0.106914	0.00541093	CAGL0D05104g
5G5	0	0.0310272	-0.00377326	-0.169921	0.017508	-0.174029	-0.0292879	CAGL0D05654g
5G7	0	-0.0303739	0.0493364	-0.0874584	-0.00320995	-0.140862	0.00203379	CAGL0D06534g
5G8	0	-0.303393	0.019784	-0.169921	0.0341932	-0.238158	0.0535916	CAGL0D06666g
5G10	0	-0.352303	-0.00634911	-0.0874584	0.0184378	-0.206451	0.0415077	CAGL0E00165g
5G11	0	0.549338	0.0426467	0.247924	0.00132614	0.155278	-0.0520029	CAGL0E01375g
5G12	0	0.415038	0.0167238	0.160466	-0.00664903	0	-0.154516	CAGL0E02211g
5H1	0	0.206453	0.046481	0.160466	0.0262661	0.0911487	0.0829588	CAGL0E03069g		ENP2	Component of the SSU; required for pre-18S rRNA processing, biogenesis of the small ribosomal subunit; interacts with U3 snoRNA, Mpp10p and Bfr2p; contains WD repeats, and has homology to Spb1p
5H2	0	-0.0703899	-0.010874	0	0.0115416	0.0911487	-0.0423676	CAGL0E03135g
5H3	0	0.152004	-0.0227064	0.160466	-0.0167232	0.0297476	-0.0127828	CAGL0E03498g
5H4	0	0.263035	0.0316174	0.160466	-0.0091894	0.188445	0.0112092	CAGL0E04202g
5H7	0	-0.0238469	-0.0357719	0.078003	-0.00272664	0.0911487	-0.0545371	CAGL0E06094g
5H8	0	0.125532	0.0143792	0.160466	-0.0131437	0.155278	-0.0520238	CAGL0E06578g
5H9	0	0.0242478	-0.0370662	0.078003	0.0100146	0.0911487	-0.0525052	CAGL0E06622g
5H10	0	-0.0473061	-0.05112	0	-0.00220352	0.122856	0.0357738	CAGL0F00341g		RNH203	Ribonuclease H2 subunit; required for RNase H2 activity; role in ribonucleotide excision repair; related to human AGS3 that causes Aicardi-Goutieres syndrome
5H11	0	-0.261038	-0.00388893	-0.0967119	0.0206418	-0.0219098	0.0372074	CAGL0F00781g
5H12	0	-0.0931102	-0.0191209	0	0.0200575	0.188445	-0.0502253	CAGL0F01441g
6A2	0	0.0242478	0.0370264	0.078003	-0.00671993	0.0297476	0.0638332	CAGL0K02145g		COM2	Transcription factor that binds IME1 Upstream Activation Signal (UAS)ru; COM2 transcription is regulated by Haa1p, Sok2p and Zap1p transcriptional activators; may bind the IME1 promoter under all growth conditions to negatively regulate its transcription in the absence of a positive regulator that binds more effectively; repressor activity may depend on phosphorylation by PKA; C. albicans homolog…
6A3	0	-0.0974736	0.0287684	-0.0764254	0.0317081	-0.244206	-0.0157549	CAGL0A00583g
6A5	0	0.187645	0.0550997	-0.0282964	0.0509106	-0.140689	-0.188137	CAGL0B00440g
6A6	0	-0.0238469	0.0201436	0	0.0479453	-0.0577144	0.0707685	CAGL0B02651g		MET32	Zinc-finger DNA-binding transcription factor; involved in transcriptional regulation of the methionine biosynthetic genes; targets strong transcriptional activator Met4p to promoters of sulfur metabolic genes; feedforward loop exists in the regulation of genes controlled by Met4p and Met32p; lack of such a loop for MET31 may account for the differential actions of Met32p and Met31p; MET32 has a p…
6A7	0	-0.0703899	-0.142417	-0.144387	-0.0804369	-0.140177	-0.134991	CAGL0B03355g		DPB3	Third-largest subunit of DNA polymerase II (DNA polymerase epsilon); required to maintain fidelity of chromosomal replication and also for inheritance of telomeric silencing; stabilizes the interaction of Pol epsilon with primer-template DNA, positively affecting the processivity of the polymerase and exonuclease activities of Pol epsilon; mRNA abundance peaks at the G1/S boundary of the cell cyc…
6A9	0	-0.1592	0.0135876	0	0.00698377	-0.11321	0.0197957	CAGL0C00583g		SHE3	Protein adaptor between Myo4p and the She2p-mRNA complex; part of the mRNA localization machinery that restricts accumulation of certain proteins to the bud; also required for cortical ER inheritance
6A11	0	0.352303	0.0300525	0.160466	0.000874822	0.155278	0.0336654	CAGL0C02739g		FUN14	Mitochondrial protein of unknown function
6B1	0	0.0740012	0.0462638	0	0.026668	-0.0857291	-0.0466976	CAGL0D01210g
6B6	0	0.263035	0.0134765	0	-0.00934565	-0.140177	0.0163273	CAGL0F00209g
6B6	0	-0.180574	-0.0231908	-0.074001	0.00125563	-0.11321	-0.0936969	CAGL0F03619g		NIP100	Large subunit of the dynactin complex; dynactin is involved in partitioning the mitotic spindle between mother and daughter cells; putative ortholog of mammalian p150(glued)
6B9	0	-0.0473061	0.0452177	0	0.0163223	-0.140177	0.0378988	CAGL0F06787g		MND2	Subunit of the Anaphase-Promoting Complex/Cyclosome (APC/C); necessary for maintaining sister chromatid cohesion in prophase I of meiosis by inhibiting premature ubiquitination and subsequent degradation of substrates by the APC(Ama1) ubiquitin ligase
6C1	2	-0.730616	-0.77154	-0.567735	-0.268303	-1.56251	-1.24729	CAGL0H06347g		DEP1	Component of the Rpd3L histone deacetylase complex; required for diauxic shift-induced histone H2B deposition onto rDNA genes; transcriptional modulator involved in regulation of structural phospholipid biosynthesis genes and metabolically unrelated genes, as well as maintenance of telomeres, mating efficiency, and sporulation
6C2	0	-0.201635	-0.130609	-0.074001	-0.056373	-0.0291466	-0.0765892	CAGL0I03432g		MHF2	Component of the heterotetrameric MHF histone-fold complex; in humans the MHF complex interacts with both DNA and Mph1p ortholog FANCM to stabilize and remodel blocked replication forks and repair damaged DNA; mhf2 srs2 double mutants are MMS hypersensitive; orthologous to human centromere constitutive-associated network (CCAN) subunit CENP-X, also known as MHF2
6C4	0	0.0995365	0.00504661	0	0.0241024	0	0.0455268	CAGL0I10538g		SYF2	Member of the NineTeen Complex (NTC); NTC contains Prp19p and stabilizes U6 snRNA in catalytic forms of the spliceosome containing U2, U5, and U6 snRNAs; relocalizes to the cytosol in response to hypoxia; isy1 syf2 cells have defective spindles activiating cell cycle arrest
6C5	3	-1.74238	-1.55383	-0.208846	-0.30519	0.00851181	-0.5133	CAGL0I10769g		MCM1	Transcription factor; involved in cell-type-specific transcription and pheromone response; plays a central role in the formation of both repressor and activator complexes; relocalizes to the cytosol in response to hypoxia
6C6	0	-0.134866	-0.105991	-0.163922	-0.0410445	-0.189805	-0.0896548	CAGL0J06490g		CUE4	Protein of unknown function; has a CUE domain that binds ubiquitin, which may facilitate intramolecular monoubiquitination; CUE4 has a paralog, CUE1, that arose from the whole genome duplication
6C7	0	0.15572	-0.00435635	0.0939625	-0.0196775	0.0124168	-0.271706	CAGL0J10582g		PSP2	Asn rich cytoplasmic protein that contains RGG motifs; high-copy suppressor of group II intron-splicing defects of a mutation in MRS2 and of a conditional mutation in POL1 (DNA polymerase alpha); possible role in mitochondrial mRNA splicing
6C9	0	0.316476	0.0500145	0.22239	0.0749028	0.0554956	0.0367745	CAGL0K03245g
6C11	0	0.161752	-0.0660174	0.0703859	-0.080808	0.027481	-0.223663	CAGL0K08690g			Putative protein of unknown function; expression directly regulated by the metabolic and meiotic transcriptional regulator Ume6p; overexpression causes a cell cycle delay or arrest; non-essential gene; YIR016W has a paralog, YOL036W, that arose from the whole genome duplication
6C12	0	0.686843	0.0742159	0.304853	0.055479	0.204359	0.0544086	CAGL0K12320g		AIM3	Protein that inhibits barbed-end actin filament elongation; interacts with Rvs167p; null mutant is viable and displays elevated frequency of mitochondrial genome loss
6D3	0	0.489808	-0.0320072	0.22239	-0.178262	-0.0534398	-0.28913	CAGL0L06226g
6D5	0	-0.0132672	-0.338607	0.0679615	-0.229357	0.173506	-0.490677	CAGL0M12507g
6D10	0	0.489808	-0.0318604	0.144387	-0.070773	0.0554956	-0.0314503	CAGL0J04312g		PEP1	Type I transmembrane sorting receptor for multiple vacuolar hydrolases; cycles between the late-Golgi and prevacuolar endosome-like compartments
6E2	0	0.552543	0.086842	0.22239	0.00949005	0.11321	-0.0219645	CAGL0G02717g		SGA1	Intracellular sporulation-specific glucoamylase; involved in glycogen degradation; induced during starvation of a/a diploids late in sporulation, but dispensable for sporulation
6E4	0	0.316476	-0.0258556	0.22239	-0.0157172	0.204359	0.145619	CAGL0J02288g	BAR1	BAR1	Aspartyl protease; secreted into the periplasmic space of mating type a cell; helps cells find mating partners; cleaves and inactivates alpha factor allowing cells to recover from alpha-factor-induced cell cycle arrest
6E5	0	0.289509	-0.134492	0.0703859	-0.0596222	0	0.0291209	CAGL0A02431g	YPS7	YPS7	Putative GPI-anchored aspartic protease; member of the yapsin family of proteases involved in cell wall growth and maintenance; located in the cytoplasm and endoplasmic reticulum
6E6	0	0.123104	-0.0644257	-0.234847	0.0438559	-0.100867	-0.048496	CAGL0E06556g		ISC1	Inositol phosphosphingolipid phospholipase C; mitochondrial membrane localized; hydrolyzes complex sphingolipids to produce ceramide; activates genes required for non-fermentable carbon source metabolism during diauxic shift; activated by phosphatidylserine, cardiolipin, and phosphatidylglycerol; mediates Na+ and Li+ halotolerance; ortholog of mammalian neutral sphingomyelinase type 2
6E9	0	-0.043069	0.0683405	-0.0671147	0.0435327	-0.0269673	-0.0112603	CAGL0H03575g		SPO1	Meiosis-specific prospore protein; required for meiotic spindle pole body duplication and separation; required to produce bending force necessary for proper prospore membrane assembly during sporulation; has similarity to phospholipase B
6E10	0	0.0443945	-0.0345046	0.0703859	-0.0983484	0.027481	0.124614	CAGL0L03135g		SPO14	Phospholipase D; catalyzes the hydrolysis of phosphatidylcholine, producing choline and phosphatidic acid; involved in Sec14p-independent secretion; required for meiosis and spore formation; differently regulated in secretion and meiosis; participates in transcription initiation and/or early elongation of specific genes; interacts with "foot domain" of RNA polymerase II; deletion results in abnor…
6E12	0	0.0443945	0.0937194	0.144387	0.0705788	0.027481	0.159518	CAGL0E04510g			Putative carboxylic ester hydrolase; similar to bovine phospholipase A1; the authentic, non-tagged protein is detected in highly purified mitochondria in high-throughput studies
6F1	0	-0.174795	-0.102642	-0.179354	-0.0289892	-0.214708	-0.246006	CAGL0L08910g		AEP3	Peripheral mitochondrial inner membrane protein; may facilitate use of unformylated tRNA-Met in mitochondrial translation initiation; stabilizes the bicistronic AAP1-ATP6 mRNA
6F2	0	0.552543	0.0732611	0.392311	0.0256348	-0.0534398	-0.085216	CAGL0G03267g		AST2	Lipid raft associated protein; overexpression restores Pma1p localization to lipid rafts which is required for targeting of Pma1p to the plasma membrane; sometimes classified in the medium-chain dehydrogenase/reductases (MDRs) superfamily; AST2 has a paralog, AST1, that arose from the whole genome duplication
6F4	0	0.137505	0.104175	0.22239	0.0149855	0	0.0838606	CAGL0G09999g		ATG13	Regulatory subunit of the Atg1p signaling complex; stimulates Atg1p kinase activity; required for vesicle formation during autophagy and the cytoplasm-to-vacuole targeting (Cvt) pathway; contains a HORMA domain required for autophagy and for recruitment of the phosphatidylinositol 3-kinase complex subunit Atg14p to the pre-autophagosomal structure
6F8	0	0.584964	0.0286409	0.144387	0.0287029	0.11321	-0.201348	CAGL0M02431g	KES1	KES1	One of seven members of the yeast oxysterol binding protein family; involved in negative regulation of Sec14p-dependent Golgi complex secretory functions, peripheral membrane protein that localizes to the Golgi complex; KES1 has a paralog, HES1, that arose from the whole genome duplication
6F9	0	0.489808	0.0297663	0.304853	-0.0303011	0.0554956	-0.156549	CAGL0M03707g		MON2	Protein with a role in endocytosis and vacuole integrity; peripheral membrane protein; interacts with and negatively regulates Arl1p; localizes to the endosome; member of the Sec7p family of proteins
6F10	0	0.161752	-0.17833	0.144387	-0.246081	0.0554956	-0.250602	CAGL0I09130g		PTR3	Component of the SPS plasma membrane amino acid sensor system; senses external amino acid concentration and transmits intracellular signals that result in regulation of expression of amino acid permease genes; other members are Ssy1p, Ptr3p, and Ssy5p
6F12	0	0.489808	0.0962732	0.392311	0.0458747	0.173332	0.224537	CAGL0I06116g		SSY5	Serine protease of SPS plasma membrane amino acid sensor system; contains an inhibitory domain that dissociates in response to extracellular amino acids, freeing a catalytic domain to activate transcription factor Stp1p; other members are Ssy1p and Ptr3p
6G1	0	0.316476	0.0921042	0.304853	0.0794827	0.173332	0.0398658	CAGL0K12254g		VID24	GID Complex regulatory subunit; binds GID Complex in response to glucose through interactions with complex member Vid28p; regulates fructose-1,6-bisphosphatase (FBPase) targeting to the vacuole; promotes proteasome-dependent catabolite degradation of FBPase; peripheral membrane protein located at Vid (vacuole import and degradation) vesicles
6G2	0	-0.145431	0.0892731	0	0.0461501	0.142958	0.134673	CAGL0H03993g		CIT1	Citrate synthase; catalyzes the condensation of acetyl coenzyme A and oxaloacetate to form citrate; the rate-limiting enzyme of the TCA cycle; nuclear encoded mitochondrial protein; CIT1 has a paralog, CIT2, that arose from the whole genome duplication
6G3	0	0.263037	0.0854896	0.304853	0.059712	0.173332	0.224537	CAGL0L06798g		MDH3	Peroxisomal malate dehydrogenase; catalyzes interconversion of malate and oxaloacetate; involved in the glyoxylate cycle
6G4	0	0.237041	0.0505692	0.22239	0.0594393	0.204359	0.0856566	CAGL0J03058g		ICL1	Isocitrate lyase; catalyzes the formation of succinate and glyoxylate from isocitrate, a key reaction of the glyoxylate cycle; expression of ICL1 is induced by growth on ethanol and repressed by growth on glucose
6G5	0	0.343957	0.0154926	0.22239	0.0642044	0.0840635	0.0726349	CAGL0F02431g	ACO2	ACO2	Putative mitochondrial aconitase isozyme; similarity to Aco1p, an aconitase required for the TCA cycle; expression induced during growth on glucose, by amino acid starvation via Gcn4p, and repressed on ethanol
6G6	0	-0.336061	-0.0886119	-0.115974	-0.0271189	-0.282771	-0.204803	CAGL0D06424g	ACO1	ACO1	Aconitase; required for the tricarboxylic acid (TCA) cycle and also independently required for mitochondrial genome maintenance; component of the mitochondrial nucleoid; mutation leads to glutamate auxotrophy; human homolog ACO2 can complement yeast null mutant
6G8	0	0.263037	0.041531	0.22239	0.0218606	0.236066	0.0951978	CAGL0E01705g		MDH2	Cytoplasmic malate dehydrogenase; one of three isozymes that catalyze interconversion of malate and oxaloacetate; involved in the glyoxylate cycle and gluconeogenesis during growth on two-carbon compounds; interacts with Pck1p and Fbp1
6G9	2	-4	-4.78071	-2.22435	-1.9921	-1.7035	-2.08623	CAGL0F08041g	PFK1	PFK1	Alpha subunit of heterooctameric phosphofructokinase; involved in glycolysis, indispensable for anaerobic growth, activated by fructose-2,6-bisphosphate and AMP, mutation inhibits glucose induction of cell cycle-related genes
6G11	0	0	0.0327076	0	0.0390612	-0.0577144	-0.00552965	CAGL0H06633g		PCK1	Phosphoenolpyruvate carboxykinase; key enzyme in gluconeogenesis, catalyzes early reaction in carbohydrate biosynthesis, glucose represses transcription and accelerates mRNA degradation, regulated by Mcm1p and Cat8p, located in the cytosol
6H4	0	0.0836585	0.0535274	0.074001	0.0172466	-0.0857291	-0.0110028	CAGL0H09460g		FAA2	Medium chain fatty acyl-CoA synthetase; activates imported fatty acids; accepts a wide range of fatty acid chain lengths with a preference for medium chains, C9:0-C13:0; localized to the peroxisome; comparative analysis suggests that a mitochondrially targeted form may result from translation starting at a non-canonical codon upstream of the annotated start codon
6H5	2	-4	-5.13696	-4	-5.38154	-2.31921	-2.51268	CAGL0H08437g	VPS15	VPS15	Serine/threonine protein kinase involved in vacuolar protein sorting; functions as a membrane-associated complex with Vps34p; active form recruits Vps34p to the Golgi membrane; interacts with the GDP-bound form of Gpa1p; myristoylated; a fraction is localized, with Vps34p, to nuclear pores at nucleus-vacuole junctions and may facilitate transcription elongation for genes positioned at the nuclear…
6H6	3	-1.77583	-1.34018	-0.724115	-0.297629	-0.536566	-0.293798	CAGL0M08910g	SNF1	SNF1	AMP-activated S/T protein kinase; forms a complex with Snf4p and members of the Sip1p/Sip2p/Gal83p family; required for transcription of glucose-repressed genes, thermotolerance, sporulation, and peroxisome biogenesis; regulates nucleocytoplasmic shuttling of Hxk2p; regulates filamentous growth and acts as a non-canonical GEF, activating Arf3p during invasive growth; SUMOylation by Mms21p inhibit…
6H7	0	0.105354	0.0409844	0.074001	0.0186031	-0.40766	-0.224327	CAGL0B04147g		DBF20	Ser/Thr kinase involved in late nuclear division; one of the mitotic exit network (MEN) proteins; necessary for the execution of cytokinesis; also plays a role in regulating the stability of SWI5 and CLB2 mRNAs; DBF20 has a paralog, DBF2, that arose from the whole genome duplication
6H8	0	0.0204642	-0.0941812	-0.0703859	-0.253205	-0.140177	-0.0895618	CAGL0F03245g	IRE1	IRE1	Serine-threonine kinase and endoribonuclease; transmembrane protein that mediates the unfolded protein response (UPR) by regulating Hac1p synthesis through HAC1 mRNA splicing; role in homeostatic adaptation to ER stress; Kar2p binds inactive Ire1p and releases from it upon ER stress
7A2	0	-0.135656	0.077149	-0.137501	0.0451686	-0.192645	-0.0271742	CAGL0G02607g		PRK1	Protein serine/threonine kinase; regulates the organization and function of the actin cytoskeleton and reduces endocytic ability of cell through the phosphorylation of the Pan1p-Sla1p-End3p protein complex; PRK1 has a paralog, ARK1, that arose from the whole genome duplication
7A4	3	-2.86166	-3.07814	-1.60988	-0.590281	-0.795234	-0.386296	CAGL0K03399g		YPK2	Protein kinase similar to S/T protein kinase Ypk1p; functionally redundant with YPK1 at the genetic level; participates in a signaling pathway required for optimal cell wall integrity; involved in the TORC-dependent phosphorylation of ribosomal proteins Rps6a/b (S6); human homolog SGK2 can complement a ypk1 ypk2 double mutant
7A6	0	-0.135656	0.0783041	-0.0703859	0.0174062	-0.140177	0.0712152	CAGL0F00913g		PSK2	PAS-domain containing serine/threonine protein kinase; regulates sugar flux and translation in response to an unknown metabolite by phosphorylating Ugp1p and Gsy2p (sugar flux) and Caf20p, Tif11p and Sro9p (translation); PSK2 has a paralog, PSK1, that arose from the whole genome duplication
7A7	0	-0.154035	0.0110964	-0.137501	0.0275083	-0.192645	-0.0848263	CAGL0D02244g		MEK1	Meiosis-specific serine/threonine protein kinase; functions in meiotic checkpoint, promotes recombination between homologous chromosomes by suppressing double strand break repair between sister chromatids; stabilizes Hop1-Thr318 phosphorylation to promote interhomolog recombination and checkpoint responses during meiosis
7A8	0	-0.0400777	-0.00679756	-0.0703859	0.0365033	-0.0857291	-0.0313491	CAGL0K00693g		SWE1	Protein kinase that regulates the G2/M transition; negative regulator of the Cdc28p kinase; morphogenesis checkpoint kinase; positive regulator of sphingolipid biosynthesis via Orm2p; phosphorylates a tyrosine residue in the N-terminus of Hsp90 in a cell-cycle associated manner, thus modulating the ability of Hsp90 to chaperone a selected clientele; localizes to the nucleus and to the daughter si…
7A9	0	0.105354	0.0437601	0.074001	-0.01931	0	0.048705	CAGL0D01694g		SMK1	Middle sporulation-specific mitogen-activated protein kinase (MAPK); required for production of the outer spore wall layers; negatively regulates activity of the glucan synthase subunit Gsc2p
7A10	3	-2.94104	-3.17734	-0.454006	-0.00523387	-0.108237	-0.0843385	CAGL0E01683g		YGK3	Protein kinase related to mammalian GSK-3 glycogen synthase kinases; GSK-3 homologs (Mck1p, Rim11p, Mrk1p, Ygk3p) are involved in control of Msn2p-dependent transcription of stress responsive genes and in protein degradation; YGK3 has a paralog, MCK1, that arose from the whole genome duplication
7A11	0	-0.172182	-0.0126799	-0.201631	-0.00158304	-0.218181	-0.3277	CAGL0I05192g		CKA1	Alpha catalytic subunit of casein kinase 2 (CK2); a Ser/Thr protein kinase with roles in cell growth and proliferation; CK2, comprised of CKA1, CKA2, CKB1 and CKB2, has many substrates including transcription factors and all RNA polymerases; regulates Fkh1p-mediated donor preference during mating-type switching
7A12	0	-0.0597067	-0.0436985	-0.0703859	0.0678919	0.257156	0.199717	CAGL0G02035g	CKA2	CKA2	Alpha' catalytic subunit of casein kinase 2 (CK2); CK2 is a Ser/Thr protein kinase with roles in cell growth and proliferation; CK2, comprised of CKA1, CKA2, CKB1 and CKB2, has many substrates including transcription factors and all RNA polymerases; protein abundance increases in response to DNA replication stress; regulates Fkh1p-mediated donor preference during mating-type switching
7B2	2	-4	-3.14314	-1.13916	-0.121972	-0.873692	-0.682305	CAGL0I00946g		CKB2	Beta' regulatory subunit of casein kinase 2 (CK2); a Ser/Thr protein kinase with roles in cell growth and proliferation; CK2, comprised of CKA1, CKA2, CKB1 and CKB2, has many substrates including transcription factors and all RNA polymerase
7B4	0	-0.0247933	-0.0392768	-0.0718345	-0.0267575	-0.0873756	-0.0826588	CAGL0L07326g		DUN1	Cell-cycle checkpoint S/T protein kinase; required for transient G2/M arrest after DNA damage, damage-induced transcription, and nuclear-to-cytoplasmic redistribution of Rnr2p-Rnr4p after genotoxic stress and iron deprivation; phosphorylates repair protein Rad55p, transcriptional repressor Sml1p, superoxide dismutase, and ribonucleotide reductase inhibitors Crt1p and Dif1p; functions in the Mec1p…
7B8	0	-0.190104	0.0443716	-0.0703859	0.0287364	-0.140177	-0.0070996	CAGL0K10604g		CMK1	Calmodulin-dependent protein kinase; may play a role in stress response, many Ca++/calmodulin dependent phosphorylation substrates demonstrated in vitro, amino acid sequence similar to mammalian Cam Kinase II; CMK1 has a paralog, CMK2, that arose from the whole genome duplication
7B9	0	-0.342108	-0.103499	-0.263032	0.0258295	-0.16665	-0.0424753	CAGL0F04741g		CMK2	Calmodulin-dependent protein kinase; may play a role in stress response, many CA++/calmodulan dependent phosphorylation substrates demonstrated in vitro, amino acid sequence similar to mammalian Cam Kinase II; CMK2 has a paralog, CMK1, that arose from the whole genome duplication
7C1	1	-0.0772103	-0.23817	-0.282664	-0.193503	-0.496247	-0.488355	CAGL0E06028g		ALG5	UDP-glucose:dolichyl-phosphate glucosyltransferase; involved in asparagine-linked glycosylation in the endoplasmic reticulum; human ortholog ALG5 can partially complement yeast alg5 mutant
7C2	0	-0.225294	-0.0301146	-0.263032	0.0281027	-0.192645	0.0253831	CAGL0E02629g		ALG6	Alpha 1,3 glucosyltransferase; involved in transfer of oligosaccharides from dolichyl pyrophosphate to asparagine residues of proteins during N-linked protein glycosylation; C998T transition in human ortholog ALG6 causes carbohydrate-deficient glycoprotein syndrome type-Ic; wild-type human ortholog ALG6 can partially complement yeast alg6 mutant
7C11	0	-0.207806	0.012625	-0.201631	-0.018737	-0.429686	-0.0825564	CAGL0G07040g		OST6	Subunit of the oligosaccharyltransferase complex of the ER lumen; complex catalyzes asparagine-linked glycosylation of newly synthesized proteins; similar to and partially functionally redundant with Ost3p
7C12	1	-0.293198	-0.284943	-0.321926	-0.10572	-0.594747	-0.392134	CAGL0A04587g		ALG3	Dolichol-P-Man dependent alpha(1-3) mannosyltransferase; involved in synthesis of dolichol-linked oligosaccharide donor for N-linked glycosylation of proteins; G353A missense mutation in human ortholog ALG3 implicated in carbohydrate deficient glycoprotein syndrome type IV, which is characterized by microcephaly, severe epilepsy, minimal psychomotor development, partial deficiency of sialic acids…
7D5	1	-0.213194	-0.137454	-0.482485	-0.170431	-3.16	-3.81078	CAGL0L01331g	ANP1	ANP1	Subunit of the alpha-1,6 mannosyltransferase complex; type II membrane protein; has a role in retention of glycosyltransferases in the Golgi; involved in osmotic sensitivity and resistance to aminonitrophenyl propanediol
7D8	0	-0.020178	0.0350753	-0.0703859	0.0147163	-0.339488	-0.0763171	CAGL0I09922g		GNT1	N-acetylglucosaminyltransferase; capable of modification of N-linked glycans in the Golgi apparatus
7D9	0	-0.0597067	-0.0655851	-0.137501	0.00460452	-0.218181	-0.00869067	CAGL0H09130g		MNN4	Putative positive regulator of mannosylphosphate transferase Mnn6p; involved in mannosylphosphorylation of N-linked oligosaccharides; expression increases in late-logarithmic and stationary growth phases; coding sequence contains length polymorphisms in different strains; MNN4 has a paralog, YJR061W, that arose from the whole genome duplication
7D11	0	-0.259645	0.0166058	-0.263032	-0.000855302	-0.243272	-0.00851595	CAGL0M00528g		MNS1	Alpha-1,2-mannosidase; involved in ER-associated protein degradation (ERAD); catalyzes the removal of one mannose residue from a glycosylated protein, converting the modification from Man9GlcNAc to Man8GlcNAc; catalyzes the last step in glycoprotein maturation in the ER and is critical for ER protein degradation
7E1	0	0.123736	-0.00619573	0.074001	0.0154032	-0.117836	0.0261599	CAGL0J08778g		SEC13	Structural component of 3 complexes; subunit of the Nup84p nuclear pore subcomplex that contributes to nucleocytoplasmic transport and NPC biogenesis; subunit of the COPII vesicle coat required for ER-to-Golgi transport; subunit of SEACAT, a subcomplex of the coatomer-related, vacuolar-associated SEA complex, that inhibits the TORC1 inhibitory role of SEACIT (Iml1p-Npr2p-Npr3p), a GAP for Gtr1p, …
7E9	0	-0.130041	-0.0440334	-0.106338	-0.0205601	-0.0542288	-0.151613	CAGL0C04048g
7E10	0	-0.0769625	0.0533349	0.074001	0.0356427	-0.145851	-0.0952242	CAGL0L07216g		PMT1	Protein O-mannosyltransferase of the ER membrane; transfers mannose from dolichyl phosphate-D-mannose to protein serine and threonine residues; 1 of 7 related proteins involved in O-glycosylation which is essential for cell wall rigidity; involved in ER quality control; amino terminus faces cytoplasm, carboxyl terminus faces ER lumen
7E11	1	-0.131742	-0.0382668	0.0705005	-0.0286235	-0.555301	-0.6317	CAGL0J08734g		PMT2	Protein O-mannosyltransferase of the ER membrane; transfers mannose residues from dolichyl phosphate-D-mannose to protein serine/threonine residues; involved in ER quality control; acts in a complex with Pmt1p, can instead interact with Pmt5p; antifungal drug target; PMT2 has a paralog, PMT3, that arose from the whole genome duplication
7E12	0	0.197737	-0.0203921	0.0979881	-0.0315626	-0.215028	-0.256462	CAGL0M00220g		PMT4	Protein O-mannosyltransferase; transfers mannose residues from dolichyl phosphate-D-mannose to protein serine/threonine residues; appears to form homodimers in vivo and does not complex with other Pmt proteins; target for new antifungals
7F6	0	0.0608406	-0.015327	-0.0282964	0.0180731	-0.119118	-0.159293	CAGL0M07656g	ERG5	ERG5	C-22 sterol desaturase; a cytochrome P450 enzyme that catalyzes the formation of the C-22(23) double bond in the sterol side chain in ergosterol biosynthesis; may be a target of azole antifungal drugs
7F9	0	0.060542	0.0198648	0	0.0406926	-0.145851	-0.0692514	CAGL0G09515g		SPR1	Sporulation-specific exo-1,3-beta-glucanase; contributes to ascospore thermoresistance; SPR1 has a paralog, EXG1, that arose from the whole genome duplication
7G4	0	-0.132104	0.0700602	-0.0703859	0.029477	-0.173332	-0.0575614	CAGL0K12738g		FET5	Multicopper oxidase; integral membrane protein with similarity to Fet3p; may have a role in iron transport
7G5	0	0.102362	-0.0216179	0.074001	0.0551976	-0.145851	-0.0723437	CAGL0C03333g		FRE6	Putative ferric reductase with similarity to Fre2p; expression induced by low iron levels
7G6	0	-0.113957	0.0499664	0	0.0147099	-0.117836	0.0553524	CAGL0M07942g		FRE8	Protein with sequence similarity to iron/copper reductases; involved in iron homeostasis; deletion mutant has iron deficiency/accumulation growth defects; expression increased in the absence of copper-responsive transcription factor Mac1p
7G9	0	-0.0955783	0.0145462	0	0.0474889	-0.0892682	-0.0318506	CAGL0M07942g		FRE8	Protein with sequence similarity to iron/copper reductases; involved in iron homeostasis; deletion mutant has iron deficiency/accumulation growth defects; expression increased in the absence of copper-responsive transcription factor Mac1p
7G10	0	0.0813007	0.0257354	0.074001	0.0346853	-0.0601215	-0.00935324	CAGL0L10868g		FSF1	Putative protein; predicted to be an alpha-isopropylmalate carrier; belongs to the sideroblastic-associated protein family; non-tagged protein is detected in purified mitochondria; likely to play a role in iron homeostasis
7G11	0	0.0400777	-0.189127	0	-0.00161248	-0.0303739	0.0502437	CAGL0M05511g		FTH1	Putative high affinity iron transporter; involved in transport of intravacuolar stores of iron; forms complex with Fet5p; expression is regulated by iron; proposed to play indirect role in endocytosis; protein abundance increases in response to DNA replication stress
7H2	0	0.212546	0.0520726	0.152004	0.00259027	0	0.0536515	CAGL0D01496g		ISA2	Protein required for maturation of mitochondrial [4Fe-4S] proteins; functions in a complex with Isa1p and possibly Iba57p; localizes to the mitochondrial intermembrane space, overexpression of ISA2 suppresses grx5 mutations
7H4	0	0.060542	0.0652021	0	0.0119326	-0.117836	-0.0818677	CAGL0E06006g		MMT2	Putative metal transporter involved in mitochondrial iron accumulation; MMT2 has a paralog, MMT1, that arose from the whole genome duplication
7H9	0	0.102362	0.0317247	0	0.0335905	-0.278302	-0.00580172	CAGL0A03476g		SMF3	Putative divalent metal ion transporter involved in iron homeostasis; transcriptionally regulated by metal ions; member of the Nramp family of metal transport proteins; protein abundance increases in response to DNA replication stress
7H10	0	-0.22871	-0.0753115	-0.183184	0.0214225	0.0876778	-0.0123945	CAGL0J08481g		GMC1	Protein involved in meiotic progression; mutants are delayed in meiotic nuclear division and are defective in synaptonemal complex assembly; possible membrane-localized protein
7H11	2	-0.330647	-0.221781	-0.540312	-0.0357373	-0.572176	-0.41794	CAGL0M05643g		YFH1	Mitochondrial matrix iron chaperone; oxidizes and stores iron; interacts with Isu1p to promote Fe-S cluster assembly; mutation results in multiple Fe/S-dependent enzyme deficiencies; human frataxin homolog FXN is mutated in Friedrich's ataxia; human FTL gene can complement yeast yfh1 null mutant
8C1	0	0.060542	0.0706145	0.074001	0.0406926	-0.0601215	0.0263527	CAGL0E06600g
8C2	0	0.0198997	0.029161	0.074001	0.0408289	-0.0892682	-0.091246	CAGL0E06644g	EPA1
8C5	0	-0.162986	-0.0660047	-0.0517584	-0.0728621	-0.15787	-0.0829951	CAGL0L12980g		SET1	Histone methyltransferase, subunit of the COMPASS (Set1C) complex; COMPASS methylates histone H3K4; Set1p-dependent H3K4 trimethylation recruits Nrd1p, allowing efficient termination of snoRNAs and cryptic unstable transcripts (CUTs) by Nrd1p-Nab3p-Sen1p pathway; modulates histone acetylation levels in promoter proximal regions to ensure efficient Nrd1p-dependent termination; required in transcri…
8C7	0	-0.0769625	0.0391057	-0.0703859	0.0190036	-0.173332	-0.1104	CAGL0C00297g		SET2	Histone methyltransferase with a role in transcriptional elongation; methylates H3 lysine 36 (H3K36), which suppresses incorporation of acetylated histones and signals for the deacetylation of these histones within transcribed genes; associates with the C-terminal domain(CTD) of Rpo21p; H3K36me3 (trimethylation) requires Spt6p, proline 38 on H3, CTD of Rpo21p, Ctk1p, and C-terminal SRI domain of …
8C8	0	0.135035	0.00306444	0.0470386	-0.0120519	-0.161989	-0.112344	CAGL0L03091g		SET3	Defining member of the SET3 histone deacetylase complex; which is a meiosis-specific repressor of sporulation genes; necessary for efficient transcription by RNAPII; one of two yeast proteins that contains both SET and PHD domains; SET3 has a paralog, SET4, that arose from the whole genome duplication
8C10	3	-1.52506	-1.59848	-0.312645	-0.203651	-0.211112	-0.652347	CAGL0G06556g	PHO23	PHO23	Component of the Rpd3L histone deacetylase complex; involved in transcriptional regulation of PHO5; affects termination of snoRNAs and cryptic unstable transcripts (CUTs); C-terminus shares significant sequence identity with the human candidate tumor suppressor p33-ING1 and its isoform ING3
8D2	0	0.266301	0.00917497	0.0460439	-0.0126995	0.00205075	-0.201263	CAGL0C05357g	HST1	HST1	NAD(+)-dependent histone deacetylase; essential subunit of the Sum1p/Rfm1p/Hst1p complex required for ORC-dependent silencing and mitotic repression; non-essential subunit of the Set3C deacetylase complex; involved in telomere maintenance; HST1 has a paralog, SIR2, that arose from the whole genome duplication
8D3	0	0.307184	-0.0437896	-0.0703859	-0.00963178	0.0627346	-0.0713121	CAGL0K01463g	SIR2	SIR2	Conserved NAD+ dependent histone deacetylase of the Sirtuin family; deacetylation targets are primarily nuclear proteins; involved in regulation of lifespan; plays roles in silencing at HML, HMR, telomeres, and the rDNA locus; negatively regulates initiation of DNA replication; functions as a regulator of autophagy like mammalian homolog SIRT1, and also of mitophagy
8D4	0	0.0813007	-0.0391485	0	0.016512	0.0627346	-0.136052	CAGL0M00770g	SIR3	SIR3	Silencing protein; interacts with Sir2p, Sir4p, and histone H3 and H4 tails to establish transcriptionally silent chromatin state; required for spreading of silenced chromatin; recruited to chromatin through interaction with Rap1p; C-terminus (residues 840-978) assumes variant winged helix-turn-helix (wH) fold that mediates homodimerization, which is critical for holo-SIR complex loading; SIR3 ha…
8E5	0	-0.113957	0.00225305	0	0.00859319	0.0310272	-0.0256438	CAGL0F02607g		DIT2	N-formyltyrosine oxidase; sporulation-specific microsomal enzyme involved in the production of N,N-bisformyl dityrosine required for spore wall maturation, homologous to cytochrome P-450s
8E6	0	0.380607	-0.0303333	0.22239	-0.0656052	0.163497	-0.0757063	CAGL0L09933g		CUE5	Ubiquitin-binding protein; functions as ubiquitin-Atg8p adaptor in ubiquitin-dependent autophagy; contains CUE domain that binds ubiquitin, which may facilitate intramolecular monoubiquitination; GFP-fusion protein localizes to cytoplasm in punctate pattern; CUE5 has a paralog, DON1, that arose from the whole genome duplication; human TOLLIP is a functional CUE-domain homolog, can complement yeas…
8E9	0	0.408088	-0.0997009	0.144387	-0.0792763	0.163497	-0.0490824	CAGL0E03454g	IMH1	IMH1	Protein involved in vesicular transport; mediates transport between an endosomal compartment and the Golgi, contains a Golgi-localization (GRIP) domain that interacts with activated Arl1p-GTP to localize Imh1p to the Golgi
8E10	0	0.301172	-0.0872703	0.22239	-0.0346626	0.106913	-0.0417519	CAGL0K08998g		OSW1	Protein involved in sporulation; required for the construction of the outer spore wall layers; required for proper localization of Spo14p
8F5	0	-0.0345933	-0.0624666	-0.171304	-0.010719	-0.0760894	-0.0540821	CAGL0M07183g		MDM31	Mitochondrial protein that may have a role in phospholipid metabolism; inner membrane protein with similarity to Mdm32p; required for normal mitochondrial morphology and inheritance; interacts genetically with MMM1, MMM2, MDM10, MDM12, and MDM34
8F10	0	-0.0968884	-0.176575	-0.172074	-0.141484	-0.438577	-0.312276	CAGL0B01991g		SWF1	Palmitoyltransferase that acts on transmembrane proteins; including the SNAREs Snc1p, Syn8p, Tlg1p and likely all SNAREs; contains an Asp-His-His-Cys-cysteine rich (DHHC-CRD) domain; may have a role in vacuole fusion
8F11	0	-0.0207587	-0.015893	0	-0.00807931	-0.0506265	-0.00352205	CAGL0M03465g		ATO2	Putative transmembrane protein involved in export of ammonia; ammonia is a starvation signal that promotes cell death in aging colonies; phosphorylated in mitochondria; member of the TC 9.B.33 YaaH family; homolog of Y. lipolytica Gpr1p; ATO2 has a paralog, ADY2, that arose from the whole genome duplication
8G1	0	-0.128095	-0.0859513	-0.0223716	-0.00110443	0.0127293	0.0166714	CAGL0J05874g		ASI2	Subunit of the nuclear inner membrane Asi ubiquitin ligase complex; Asi complex targets both misfolded proteins and regulators of sterol biosynthesis for ubiquitin-mediated degradation; acts with Asi1p and Asi3p to ensure the fidelity of SPS-sensor signalling by targeting latent unprocessed forms of Stp1p and Stp2p and maintains the repressed state of gene expression in the absence of inducing am…
8H2	0	-0.158263	-0.0114289	-0.0671147	-0.0161836	0.106913	-0.0254406	CAGL0L02827g		PTP2	Nuclear phosphotyrosine-specific phosphatase involved in osmosensing; involved in the inactivation of mitogen-activated protein kinase (MAPK) during osmolarity sensing; dephosporylates Hog1p MAPK and regulates its localization; with Msg5p co-regulates the calcium signaling pathway
8H4	0	0.0210618	-0.0715898	-0.131246	-0.072517	-0.0995364	-0.0562035	CAGL0K08426g		EMP24	Component of the p24 complex; role in misfolded protein quality control; binds to GPI anchor proteins and mediates their efficient transport from the ER to the Golgi; integral membrane protein that associates with endoplasmic reticulum-derived COPII-coated vesicles
8H6	3	-0.289069	-0.613804	-0.0364689	-0.00081521	-0.083726	-0.0622384	CAGL0B01683g		TMN2	Protein with a role in cellular adhesion and filamentous growth; similar to Tmn3p; member of the evolutionarily conserved Transmembrane Nine family of proteins with nine membrane-spanning segments; TMN2 has a paralog, EMP70, that arose from the whole genome duplication
8H10	0	-0.158263	0.0297355	-0.0671147	-0.00595844	-0.146842	-0.026649	CAGL0C02761g		ERP2	Member of the p24 family involved in ER to Golgi transport; similar to Emp24p and Erv25p; role in misfolded protein quality control; forms a heterotrimeric complex with Erp1p, Emp24p, and Erv25p; localized to COPII-coated vesicles; ERP2 has a paralog, ERP4, that arose from the whole genome duplication
8H11	0	0.0210618	-0.0598261	-0.0671147	-0.0468399	0.0524678	-0.0339376	CAGL0I01232g		ERP5	Protein with similarity to Emp24p and Erv25p; member of the p24 family involved in ER to Golgi transport
9A3	0	0.250545	-0.0150627	0.144387	-0.128934	-0.0506265	-0.0992124	CAGL0M05929g		PAM17	Constituent of the TIM23 complex; proposed alternatively to be a component of the import motor (PAM complex) or to interact with and modulate the core TIM23 (Translocase of the Inner mitochondrial Membrane) complex; protein abundance increases in response to DNA replication stress
9A7	0	0.0641308	0.0289171	0.0703859	-0.0324747	0	-0.0031822	CAGL0I07491g		IZH4	Membrane protein involved in zinc ion homeostasis; member of the four-protein IZH family; expression induced by fatty acids and altered zinc levels; deletion reduces sensitivity to excess zinc; possible role in sterol metabolism; protein increases in abundance and relocalizes from nucleus to ER upon DNA replication stress; IZH4 has a paralog, IZH1, that arose from the whole genome duplication
9A8	0	0.154329	0.00115639	0.144387	-0.0551796	0.106913	-0.0244057	CAGL0D02442g	LEM3	LEM3	Membrane protein of the plasma membrane and ER; interacts specifically in vivo with the phospholipid translocase (flippase) Dnf1p; involved in translocation of phospholipids and alkylphosphocholine drugs across the plasma membrane; null mutant requires tryptophan due to mislocalization of tryptophan permease Tat2p
9A9	0	0.0861573	0.00175817	0	-0.0302071	0	-0.0160502	CAGL0I03872g		RGT2	Plasma membrane high glucose sensor that regulates glucose transport; contains 12 predicted transmembrane segments and a long C-terminal tail required for induction of hexose transporters; RGT2 has a paralog, SNF3, that arose from the whole genome duplication
9A11	0	-0.222669	-0.197605	-0.319942	-0.237262	-0.470915	-0.225623	CAGL0G06864g		MPS3	Nuclear envelope protein; required for SPB insertion, SPB duplication, Kar5p localization near the SPB and nuclear fusion; interacts with Mps2p to tether half-bridge to core SPB; N-terminal acetylation by Eco1p regulates its role in nuclear organization; localizes to the SPB half bridge and telomeres during meiosis; required with Ndj1p and Csm4p for meiotic bouquet formation and telomere-led rapi…
9B5	0	0.131246	0.00861981	0.144387	-0.0367429	0.0524678	-0.0582496	CAGL0J08371g		PRM1	Pheromone-regulated multispanning membrane protein; involved in membrane fusion during mating; predicted to have 5 transmembrane segments and a coiled coil domain; localizes to the shmoo tip; regulated by Ste12p
9B6	0	-0.10093	-0.00241842	-0.0671147	-0.0125624	-0.0506265	-0.0436553	CAGL0G04433g		PRM10	Pheromone-regulated protein; proposed to be involved in mating; predicted to have 5 transmembrane segments; induced by treatment with 8-methoxypsoralen and UVA irradiation
9B9	0	-0.0207587	0.0177362	0	-0.0323363	-0.0506265	-0.0440048	CAGL0L01463g		PRM6	Potassium transporter that mediates K+ influx; activates high-affinity Ca2+ influx system (HACS) during mating pheromone response; expression up-regulated in response to alpha factor; regulated by Ste12p during mating; localized to sites of polarized growth; member of a fungal-specific gene family; PRM6 has a paralog, KCH1, that arose from the whole genome duplication
9C2	0	-0.0813007	-0.0320961	-0.131246	-0.052848	-0.0506265	-0.0307822	CAGL0K00715g	RTA1	RTA1	Protein involved in 7-aminocholesterol resistance; has seven potential membrane-spanning regions; expression is induced under both low-heme and low-oxygen conditions; member of the fungal lipid-translocating exporter (LTE) family of protein; RTA1 has a paralog, YLR046C, that arose from the whole genome duplication
9C5	0	-0.195258	0.0198443	-0.131246	-0.0253109	-0.146842	-0.0407924	CAGL0C02717g		SPO7	Putative regulatory subunit of Nem1p-Spo7p phosphatase holoenzyme; regulates nuclear growth by controlling phospholipid biosynthesis, required for normal nuclear envelope morphology, premeiotic replication, and sporulation
9C8	0	-0.061401	0.0154083	0	-0.0061894	-0.0506265	0.0136754	CAGL0L01551g		SUR7	Plasma membrane protein, component of eisosomes; long-lived protein that remains stable in eisosomes of mother cells while other eisosome proteins, Pil1p and Lsp1p, turn over; may function to anchor the eisosome in place; sporulation and plasma membrane sphingolipid content are altered in mutants; localizes to furrow-like invaginations (MCC patches)
9D3	0	-0.041223	0.00970813	0	-0.0215844	0	0.00224453	CAGL0G05093g			Protein with similarity to ABC transporter family members; lacks predicted membrane-spanning regions; transcriptionally activated by Yrm1p along with genes involved in multidrug resistance
9D4	0	0.275637	-0.0613967	0.22239	-0.0102714	0.0524678	-0.0260102	CAGL0G08019g			Putative protein of unknown function
9D9	0	0.408088	-0.036723	0.22239	-0.0371315	0.106913	-0.0212883	CAGL0F03641g
9D12	0	0.275637	0.00600451	0.0703859	0.00555661	-0.0506265	0.0273805	CAGL0E05940g		FLC1	Flavin adenine dinucleotide transporter; required for uptake of FAD into endoplasmic reticulum; involved in cell wall maintenance; FLC1 has a paralog, FLC3, that arose from the whole genome duplication
9E8	0	0.0210618	-0.0126714	0.0703859	-0.0216943	0.0524678	0.0115411	CAGL0I00726g		OSW5	Protein of unknown function with possible role in spore wall assembly; predicted to contain an N-terminal transmembrane domain; osw5 null mutant spores exhibit increased spore wall permeability and sensitivity to beta-glucanase digestion
9E9	0	0.408088	0.0787624	0.371967	-0.0436373	0.157539	-0.0740189	CAGL0K04279g	SCM4	SCM4	Mitochondrial outer membrane protein of unknown function; predicted to have 4 transmembrane segments; import is mediated by Tom70p and Mim1p; interacts genetically with a cdc4 mutation; SCM4 has a paralog, ATG33, that arose from the whole genome duplication
9E10	0	0.131246	-0.108723	0.137501	-0.0856612	0.0506265	-0.14088	CAGL0H02519g			Putative protein of unknown function; green fluorescent protein (GFP)-fusion protein localizes to the cytoplasm in a punctate pattern; YMR253C is not an essential gene
9E11	0	0.225883	0.0247288	0.137501	0.0140725	-0.04891	-0.0500613	CAGL0I04664g		FIG1	Integral membrane protein required for efficient mating; may participate in or regulate the low affinity Ca2+ influx system, which affects intracellular signaling and cell-cell fusion during mating
9F2	0	0.616673	0.0488999	0.289505	0.0115746	0	-0.222508	CAGL0L08294g		AXL2	Integral plasma membrane protein; required for axial budding in haploid cells; localizes to the incipient bud site and bud neck; glycosylated by Pmt4p; potential Cdc28p substrate
9F4	0	0.250545	0.00480534	0.211502	0.0108799	0.103094	-0.0350199	CAGL0I02508g		CTR2	Low-affinity copper transporter of the vacuolar membrane; mutation confers resistance to toxic copper concentrations, while overexpression confers resistance to copper starvation; regulated by nonsense-mediated mRNA decay pathway
9F5	3	-0.241529	-0.643758	-0.313	-0.167138	-0.0578274	-0.256254	CAGL0K02827g		DID4	Class E Vps protein of the ESCRT-III complex; required for sorting of integral membrane proteins into lumenal vesicles of multivesicular bodies, and for delivery of newly synthesized vacuolar enzymes to the vacuole, involved in endocytosis
9F7	0	0.327167	0.0261619	0.211502	0.0178113	0.0506265	-0.0524031	CAGL0K12914g		EMP47	Integral membrane component of ER-derived COPII-coated vesicles; functionS in ER to Golgi transport; EMP47 has a paralog, EMP46, that arose from the whole genome duplication
9F9	0	0.131246	-0.0311093	0.0671147	-0.0442147	0	-0.0723728	CAGL0L11308g		ERV41	Protein localized to COPII-coated vesicles; forms a complex with Erv46p; involved in the membrane fusion stage of transport; has homology to human ERGIC2 (PTX1) protein
9G1	0	0.436103	-0.0118632	0.211502	-0.0689689	0.0506265	-0.101176	CAGL0L01485g		GSF2	Endoplasmic reticulum (ER) localized integral membrane protein; may promote secretion of certain hexose transporters, including Gal2p; involved in glucose-dependent repression
9G4	0	0.154329	0.0609751	0.0671147	0.0211267	-0.04891	-0.0398375	CAGL0K04367g		MUP1	High affinity methionine permease; integral membrane protein with 13 putative membrane-spanning regions; also involved in cysteine uptake
9G6	0	0.275637	0.0711462	0.137501	0.0253975	-0.04891	-0.0549293	CAGL0K08272g		YSR3	Dihydrosphingosine 1-phosphate phosphatase; membrane protein involved in sphingolipid metabolism; YSR3 has a paralog, LCB3, that arose from the whole genome duplication
9G7	3	-1.7182	-2.15299	-0.209084	-0.245668	0.187309	-0.555212	CAGL0I01012g		PEP12	Target membrane receptor (t-SNARE); for vesicular intermediates traveling between the Golgi apparatus and the vacuole; controls entry of biosynthetic, endocytic, and retrograde traffic into the prevacuolar compartment; syntaxin
9G8	0	0.464671	0.0261618	0.289505	-0.0666209	0.214123	-0.0549294	CAGL0B02475g	PHO84	PHO84	High-affinity inorganic phosphate (Pi) transporter; also low-affinity manganese transporter; regulated by Pho4p and Spt7p; mutation confers resistance to arsenate; exit from the ER during maturation requires Pho86p; cells overexpressing Pho84p accumulate heavy metals but do not develop symptoms of metal toxicity
9G10	0	0.408088	0.0560729	0.371967	-0.0208721	0.103094	-0.0656248	CAGL0G08624g	QDR2	QDR1	Multidrug transporter of the major facilitator superfamily; member of the 12-spanner drug:H(+) antiporter DHA1 family; involved in spore wall assembly; sequence similarity to DTR1 and QDR3, and the triple mutant dtr1 qdr1 qdr3 exhibits reduced dityrosine fluorescence relative to the single mutants; required for resistance to quinidine, ketoconazole, fluconazole, and barban; QDR1 has a paralog, AQ…
9G12	0	0.250545	0.0878488	0.289505	0.00600801	0.0506265	-0.0513218	CAGL0K00297g		SAC1	Phosphatidylinositol phosphate (PtdInsP) phosphatase; involved in hydrolysis of PtdIns[4]P in the early and medial Golgi; regulated by interaction with Vps74p; ER localized transmembrane protein which cycles through the Golgi; involved in protein trafficking and processing, secretion, and cell wall maintenance; regulates sphingolipid biosynthesis through the modulation of PtdIns(4)P metabolism
9H2	0	0.225883	0.0772424	0.211502	0.0135177	0	-0.00139163	CAGL0K00649g		SOP4	ER-membrane protein; subunit of evolutionarily conserved EMC (Endoplasmic Reticulum Membrane Complex) implicated in ERAD (ER-associated degradation) and proper assembly of multi-pass transmembrane (TM) proteins; EMC acts in yeast as an ER-mitochondria tether that interacts with outer membrane protein Tom5 of TOM (Translocase of the Mitochondrial Outer Membrane) complex; suppressor of pma1-7, dele…
9H4	0	0.327167	0.0620932	0.289505	-0.0312795	0.0506265	-0.0738359	CAGL0L02651g		STE13	Dipeptidyl aminopeptidase; Golgi integral membrane protein that cleaves on the carboxyl side of repeating -X-Ala- sequences, required for maturation of alpha factor, transcription is induced by a-factor
9H5	0	0.301172	0.0846889	0.289505	0.0108799	0.103094	-0.0384083	CAGL0M13321g		SVP26	Integral membrane protein of the early Golgi apparatus and ER; involved in COP II vesicle transport; may also function to promote retention of proteins in the early Golgi compartment
9H6	0	-0.158263	-0.0719216	-0.184426	-0.1119	0	-0.148761	CAGL0D03146g		SYS1	Integral membrane protein of the Golgi; required for targeting of the Arf-like GTPase Arl3p to the Golgi; multicopy suppressor of ypt6 null mutation
9H9	0	0.0861573	0.0633501	0.137501	-0.00420642	-0.04891	-0.0511416	CAGL0K09988g		TVP23	Integral membrane protein; localized to late Golgi vesicles along with the v-SNARE Tlg2p; green fluorescent protein (GFP)-fusion protein localizes to the cytoplasm in a punctate pattern
9H10	0	0.108525	0.15659	0.137501	0.0651527	0	0.014703	CAGL0E02079g		MSN1	Transcriptional activator; involved in regulation of invertase and glucoamylase expression, invasive growth and pseudohyphal differentiation, iron uptake, chromium accumulation, and response to osmotic stress; localizes to the nucleus; relative distribution to the nucleus increases upon DNA replication stress
9H12	0	0.0641308	0.0156675	0.0671147	-0.0520319	-0.096216	-0.152042	CAGL0M02585g		SPP1	Subunit of COMPASS (Set1C); a complex which methylates histone H3 on lysine 4 and is required in telomeric transcriptional silencing; promotes meiotic DSB formation by interacting with H3K4me3 and Rec107p, a protein required for Spo11p-catalyzed DSB formation located on chromosome axes; interacts with Orc2p; PHD finger domain protein similar to human CGBP, an unmethylated CpG binding protein; rel…
10A4	3	-1.40914	-1.04452	-0.527318	-0.0972967	-0.117446	-0.0657758	CAGL0D01892g		AAT2	Cytosolic aspartate aminotransferase involved in nitrogen metabolism; localizes to peroxisomes in oleate-grown cells
10A7	0	0.154329	0.0826243	0.0671147	-0.00462774	0	0.0210566	CAGL0K05577g		ATX2	Golgi membrane protein involved in manganese homeostasis; overproduction suppresses the sod1 (copper, zinc superoxide dismutase) null mutation
10B4	0	0.553939	-0.0364847	0.371967	-0.0423391	0.214123	-0.0656246	CAGL0K10846g		PCD1	8-oxo-dGTP diphosphatase; prevents spontaneous mutagenesis via sanitization of oxidized purine nucleoside triphosphates; can also act as peroxisomal pyrophosphatase with specificity for coenzyme A and CoA derivatives, may function to remove potentially toxic oxidized CoA disulfide from peroxisomes to maintain the capacity for beta-oxidation of fatty acids; nudix hydrolase family member; similar E…
10C2	0	0.523565	-0.011422	0.371967	-0.034144	0.157539	-0.0716417	CAGL0F08019g	PEX21	PEX21	Peroxin required for peroxisomal matrix protein targeting; acts on proteins containing the PTS2 targeting sequence; interacts with Pex7p; constitutively expressed; partially redundant with Pex18p; required for import of the Gpd1p-Pnc1p heterodimer in which only Gpd1p has a peroxisomal targeting signal; relative distribution to cytoplasmic foci increases upon DNA replication stress
10D2	0	0.327167	0.0227201	0.211502	-0.00322391	0.103094	-0.0351981	CAGL0K11209g	PEX5	PEX5	Peroxisomal membrane signal receptor for peroxisomal matrix proteins; receptor for the C-terminal tripeptide signal sequence (PTS1) of peroxisomal matrix proteins; required for peroxisomal matrix protein import; also proposed to have PTS1-receptor independent functions
10E5	2	-4	-4.36661	-4	-4.79734	-4	-4.59753	CAGL0L02299g		VPS1	Dynamin-like GTPase required for vacuolar sorting; also involved in actin cytoskeleton organization, endocytosis, late Golgi-retention of some proteins, regulation of peroxisome biogenesis
10F4	0	-0.101284	-0.0607971	-0.078003	0.0452019	-0.111029	0.0195166	CAGL0K09570g		CPT1	Cholinephosphotransferase; required for phosphatidylcholine biosynthesis and for inositol-dependent regulation of EPT1 transcription; CPT1 has a paralog, EPT1, that arose from the whole genome duplication
10F6	0	0	0.0336423	-0.078003	0.0202751	0	0.000369332	CAGL0L13068g		EPT1	sn-1,2-diacylglycerol ethanolamine- and cholinephosphotranferase; not essential for viability; EPT1 has a paralog, CPT1, that arose from the whole genome duplication
10G3	0	-0.149379	-0.018676	-0.152004	0.0449357	-0.111029	0.0478738	CAGL0F08723g		ECT1	Ethanolamine-phosphate cytidylyltransferase; catalyzes the second step of phosphatidylethanolamine biosynthesis; involved in the maintenance of plasma membrane; similar to mammalian CTP: phosphocholine cytidylyl-transferases; inability of the null mutant to synthesize phosphatidylethanolamine and phosphatidylcholine from ethanolamine is functionally complemented by human PCYT2
10G11	0	0.137503	-0.0153508	-0.078003	0.0188775	-0.0565839	0.0179692	CAGL0J08074g		PDR17	Phosphatidylinositol transfer protein (PITP); downregulates Plb1p-mediated turnover of phosphatidylcholine; forms a complex with Psd2p which appears essential for maintenance of vacuolar PE levels; found in the cytosol and microsomes; homologous to Pdr16p; deletion affects phospholipid composition
10H7	0	0.257799	0.00838935	0	0.03094	0	0.0370087	CAGL0G04851g	SUR4	ELO3	Elongase; involved in fatty acid and sphingolipid biosynthesis; synthesizes very long chain 20-26-carbon fatty acids from C18-CoA primers; involved in regulation of sphingolipid biosynthesis; lethality of the elo2 elo3 double null mutation is functionally complemented by human ELOVL1 and weakly complemented by human ELOVL3 or ELOV7
11A4	0	-0.0830122	-0.0244261	-0.048129	0.0110265	0.0121754	-0.0799604	CAGL0A00451g	PDR1	PDR1	Transcription factor that regulates the pleiotropic drug response; zinc cluster protein that is a master regulator involved in recruiting other zinc cluster proteins to pleiotropic drug response elements (PDREs) to fine tune the regulation of multidrug resistance genes; relocalizes to the cytosol in response to hypoxia; PDR1 has a paralog, PDR3, that arose from the whole genome duplication
11A5	3	-0.549394	-0.161361	-0.267806	-0.088617	0.129521	-0.00348526	CAGL0A01628g	MIG1	MIG1	Transcription factor involved in glucose repression; sequence specific DNA binding protein containing two Cys2His2 zinc finger motifs; regulated by the SNF1 kinase and the GLC7 phosphatase; regulates filamentous growth along with Mig2p in response to glucose depletion; activated in stochastic pulses of nuclear localization, shuttling between cytosol and nucleus depending on external glucose level…
11A6	0	-0.226752	-0.0338795	-0.161267	0.00375009	-0.0936512	0.0785596	CAGL0A03322g		HOS2	Histone deacetylase and subunit of Set3 and Rpd3L complexes; required for gene activation via specific deacetylation of lysines in H3 and H4 histone tails; subunit of the Set3 complex, a meiotic-specific repressor of sporulation specific genes that contains deacetylase activity; co-localizes with Cmr1p in nuclear foci in response to DNA damage by MMS
11A7	3	-1.58566	-0.995281	-0.542416	-0.143692	-0.290205	-0.00315335	CAGL0A03696g		GAL83	One of three possible beta-subunits of the Snf1 kinase complex; allows nuclear localization of the Snf1 kinase complex in the presence of a nonfermentable carbon source; contains glycogen-binding domain; GAL83 has a paralog, SIP2, that arose from the whole genome duplication
11A8	0	0.0527136	-0.0514042	-0.07742	-0.0807365	0.0453535	9.10972e-05	CAGL0A04235g		SAS3	Histone acetyltransferase catalytic subunit of NuA3 complex; acetylates histone H3, involved in transcriptional silencing; homolog of the mammalian MOZ proto-oncogene; mutant has aneuploidy tolerance; sas3gcn5 double mutation is lethal
11A9	3	-1.53405	-0.751797	-0.163012	0.011233	0.150758	0.0769781	CAGL0A04455g		SEF1	Putative transcription factor; has homolog in Kluyveromyces lactis
11A10	3	-0.722525	-0.733333	-1.51114	-0.454	-0.231668	-0.144409	CAGL0A04785g	RTG2	RTG2	Sensor of mitochondrial dysfunction; regulates the subcellular location of Rtg1p and Rtg3p, transcriptional activators of the retrograde (RTG) and TOR pathways; Rtg2p is inhibited by the phosphorylated form of Mks1p
11A11	0	0.137503	0.00707908	0.0824627	-0.0200949	0.184426	0.0796114	CAGL0B00462g		KAR4	Transcription factor required for response to pheromones; also required during meiosis; exists in two forms, a slower-migrating form more abundant during vegetative growth and a faster-migrating form induced by pheromone
11A12	0	0.0809208	-0.00187094	0	-0.0343838	0.184426	0.0726891	CAGL0B01188g		TOS4	Putative transcription factor, contains Forkhead Associated domain; binds chromatin; involved in expression homeostasis, buffering of mRNA synthesis rate against gene dosage changes during S phase; target of SBF transcription factor; expression is periodic and peaks in G1; involved in DNA replication checkpoint response; interacts with Rpd3 and Set3 histone deacetylase complexes; APCC(Cdh1) subst…
11B1	3	-2.93746	-2.9735	-0.994949	-0.400966	-0.582449	-0.352002	CAGL0B01441g		RPD3	Histone deacetylase, component of both the Rpd3S and Rpd3L complexes; regulates transcription, silencing, autophagy and other processes by influencing chromatin remodeling; forms at least two different complexes which have distinct functions and members; Rpd3(L) recruitment to the subtelomeric region is regulated by interaction with the arginine methyltransferase, Hmt1p
11B2	2	-4	-4.7272	-1.98689	-1.65395	-2.20299	-1.17335	CAGL0B01947g	INO2	INO2	Transcription factor; component of the heteromeric Ino2p/Ino4p basic helix-loop-helix transcription activator that binds inositol/choline-responsive elements (ICREs), required for derepression of phospholipid biosynthetic genes in response to inositol depletion; involved in diauxic shift
11B3	0	-0.076622	0.0470032	-0.078003	0.0445012	0.0588941	0.0450473	CAGL0B02651g		MET32	Zinc-finger DNA-binding transcription factor; involved in transcriptional regulation of the methionine biosynthetic genes; targets strong transcriptional activator Met4p to promoters of sulfur metabolic genes; feedforward loop exists in the regulation of genes controlled by Met4p and Met32p; lack of such a loop for MET31 may account for the differential actions of Met32p and Met31p; MET32 has a p…
11B4	0	0.0264725	0.0386982	0	-0.0410462	0.0588941	0.029084	CAGL0B03421g		HAP1	Zinc finger transcription factor; involved in the complex regulation of gene expression in response to levels of heme and oxygen; localizes to the mitochondrion as well as to the nucleus; the S288C sequence differs from other strain backgrounds due to a Ty1 insertion in the carboxy terminus
11B5	0	-0.149379	0.034417	-0.152004	-0.0197725	-0.0565839	0.0441388	CAGL0B03575g		HAT2	Subunit of the Hat1p-Hat2p histone acetyltransferase complex; required for high affinity binding of the complex to free histone H4, thereby enhancing Hat1p activity; similar to human RbAp46 and 48; has a role in telomeric silencing
11B6	0	-0.172838	-0.0996551	-0.078003	-0.0626232	0	0.0291899	CAGL0B04895g		RFX1	Major transcriptional repressor of DNA-damage-regulated genes; recruits repressors Tup1p and Cyc8p to their promoters; involved in DNA damage and replication checkpoint pathway; similar to a family of mammalian DNA binding RFX1-4 proteins
11B7	0	-0.305887	-0.244523	-0.206106	-0.0814577	-0.137811	-0.0326348	CAGL0C00297g		SET2	Histone methyltransferase with a role in transcriptional elongation; methylates H3 lysine 36 (H3K36), which suppresses incorporation of acetylated histones and signals for the deacetylation of these histones within transcribed genes; associates with the C-terminal domain(CTD) of Rpo21p; H3K36me3 (trimethylation) requires Spt6p, proline 38 on H3, CTD of Rpo21p, Ctk1p, and C-terminal SRI domain of …
11B8	0	-0.195922	-0.0368993	-0.152004	-0.0246461	-0.0565839	0.110082	CAGL0C01485g		CTI6	Component of the Rpd3L histone deacetylase complex; relieves transcriptional repression by binding to the Cyc8p-Tup1p corepressor and recruiting the SAGA complex to the repressed promoter; contains a PHD finger domain
11B9	0	0	0.0504678	-0.078003	-0.0180296	0.0588941	0.0582424	CAGL0C01551g		CUP9	Homeodomain-containing transcriptional repressor; regulates expression of PTR2, which encodes a major peptide transporter; imported peptides activate ubiquitin-dependent proteolysis, resulting in degradation of Cup9p and de-repression of PTR2 transcription; CUP9 has a paralog, TOS8, that arose from the whole genome duplication; protein abundance increases in response to DNA replication stress
11B10	0	0.0254086	0.021918	-0.43659	-0.0526977	-0.335863	0.0814265	CAGL0C02277g	GLN3	GLN3	Transcriptional activator of genes regulated by nitrogen catabolite repression; localization and activity regulated by quality of nitrogen source and Ure2p
11B11	0	0.0264725	0.0153995	0	0.0352489	0.0588941	0.0961918	CAGL0C02519g		MIG3	Transcriptional regulator; partially nonfunctional in S288C strains but has a major role in catabolite repression and ethanol response in some other strains; involved in response to toxic agents; phosphorylation by Snf1p or the Mec1p pathway inactivates Mig3p, allowing induction of damage response genesenvironment
11B12	2	-0.259244	-0.160133	-0.709707	-0.263175	-0.555333	0.0281519	CAGL0C03399g		POP2	RNase of the DEDD superfamily; subunit of the Ccr4-Not complex that mediates 3' to 5' mRNA deadenylation
11C1	0	-0.359896	-0.102843	-0.175905	-0.078442	0.183582	-0.0157849	CAGL0C03608g
11C2	3	-4	-4.23727	-2.41575	-1.30963	-0.202527	0.0210573	CAGL0C05335g		RTG1	Transcription factor (bHLH) involved in interorganelle communication; contributes to communication between mitochondria, peroxisomes, and nucleus; target of Hog1p; activated in stochastic pulses of nuclear localization
11C3	0	0.333425	0.0511372	0	0.00385214	0.04891	-0.01346	CAGL0C05357g	HST1	HST1	NAD(+)-dependent histone deacetylase; essential subunit of the Sum1p/Rfm1p/Hst1p complex required for ORC-dependent silencing and mitotic repression; non-essential subunit of the Set3C deacetylase complex; involved in telomere maintenance; HST1 has a paralog, SIR2, that arose from the whole genome duplication
11C4	0	0.195922	-0.0140303	0.074001	-0.018974	0.206449	0.0440994	CAGL0D00462g		ASH1	Component of the Rpd3L histone deacetylase complex; zinc-finger inhibitor of HO transcription; mRNA is localized and translated in the distal tip of anaphase cells, resulting in accumulation of Ash1p in daughter cell nuclei and inhibition of HO expression; potential Cdc28p substrate
11C5	0	0.249362	0.0237893	0.074001	0.0542078	0.152004	0.112071	CAGL0D00682g
11C6	0	-0.0227203	-0.0956844	0	-0.0904773	-0.0473061	-0.034922	CAGL0D01012g		MBP1	Transcription factor; involved in regulation of cell cycle progression from G1 to S phase, forms a complex with Swi6p that binds to MluI cell cycle box regulatory element in promoters of DNA synthesis genes
11C7	3	-4	-5.4007	-3.23348	-3.36005	-0.717814	-0.276532	CAGL0D01364g		CYC8	General transcriptional co-repressor; acts together with Tup1p; also acts as part of a transcriptional co-activator complex that recruits the SWI/SNF and SAGA complexes to promoters; can form the prion [OCT+]
11C8	0	-0.08881	-0.012585	-0.201631	0.0164269	-0.222392	0.059855	CAGL0D01430g		HOS1	Class I histone deacetylase (HDAC) family member; deacetylates Smc3p on lysine residues at anaphase onset; has sequence similarity to Hda1p, Rpd3p, Hos2p, and Hos3p; interacts with the Tup1p-Ssn6p corepressor complex
11C9	0	0.0230838	-0.00969867	0	0.0138342	0.0995364	0.0674062	CAGL0D02486g
11C10	0	0.046543	-0.0417697	0.074001	0.0280368	0.152004	0.087927	CAGL0D02904g		PPR1	Zinc finger transcription factor; contains a Zn(2)-Cys(6) binuclear cluster domain, positively regulates transcription of URA1, URA3, URA4, and URA10, which are involved in de novo pyrimidine biosynthesis, in response to pyrimidine starvation; activity may be modulated by interaction with Tup1p
11C11	0	-0.172468	-0.0573312	-0.0703859	-0.054963	0.04891	-0.027982	CAGL0D02926g		BRE2	Subunit of COMPASS (Set1C) complex; COMPASS methylates Lys4 of histone H3 and functions in silencing at telomeres; has a C-terminal Sdc1 Dpy-30 Interaction (SDI) domain that mediates binding to Sdc1p; similar to trithorax-group protein ASH2L
11C12	0	0	0.0120502	0	0.0271799	0.0995364	0.0681066	CAGL0D05170g	PHO4	PHO4	Basic helix-loop-helix (bHLH) transcription factor of the myc-family; activates transcription cooperatively with Pho2p in response to phosphate limitation; binding to 'CACGTG' motif is regulated by chromatin restriction, competitive binding of Cbf1p to the same DNA binding motif and cooperation with Pho2p; function is regulated by phosphorylation at multiple sites and by phosphate availability
11D1	0	-0.172468	-0.0924747	-0.137501	-0.0244413	0.152004	0.0570351	CAGL0E00561g		TUP1	General repressor of transcription; forms complex with Cyc8p, involved in the establishment of repressive chromatin structure through interactions with histones H3 and H4, appears to enhance expression of some genes
11D2	0	0.333425	-0.120534	0.074001	-0.0444169	0.152004	-0.0907012	CAGL0E00627g	SRB8	SRB8	Subunit of the RNA polymerase II mediator complex; associates with core polymerase subunits to form the RNA polymerase II holoenzyme; essential for transcriptional regulation; involved in glucose repression
11D3	0	0.422693	-0.0898813	0.074001	-0.0551142	0.206449	0.0891351	CAGL0E00693g		NGG1	Subunit of chromatin modifying histone acetyltransferase complexes; member of the ADA complex, the SAGA complex, and the SLIK complex; transcriptional regulator involved in glucose repression of Gal4p-regulated genes
11D4	0	0.45372	-0.0733638	0.152004	-0.0588999	0.263033	0.0394638	CAGL0E01331g	SWI5	SWI5	Transcription factor that recruits Mediator and Swi/Snf complexes; activates transcription of genes expressed at the M/G1 phase boundary and in G1 phase; required for expression of the HO gene controlling mating type switching; localization to nucleus occurs during G1 and appears to be regulated by phosphorylation by Cdc28p kinase; SWI5 has a paralog, ACE2, that arose from the whole genome duplic…
11D5	0	0.249362	0.0956401	0.074001	0.0774317	0.206449	0.124414	CAGL0E02079g		MSN1	Transcriptional activator; involved in regulation of invertase and glucoamylase expression, invasive growth and pseudohyphal differentiation, iron uptake, chromium accumulation, and response to osmotic stress; localizes to the nucleus; relative distribution to the nucleus increases upon DNA replication stress
11D6	3	-3.00583	-2.03445	-0.642981	-0.329413	-0.277193	-0.404113	CAGL0E02475g	SIN3	SIN3	Component of both the Rpd3S and Rpd3L histone deacetylase complexes; involved in transcriptional repression and activation of diverse processes, including mating-type switching and meiosis; involved in the maintenance of chromosomal integrity
11D7	0	0.046543	-0.0498999	-0.0703859	-0.0433665	0.0995364	0.00659187	CAGL0E02805g		HIR1	Subunit of the HIR complex; HIR is a nucleosome assembly complex involved in regulation of histone gene transcription; contributes to nucleosome formation, heterochromatic gene silencing, and formation of functional kinetochores
11E6	0	0.222394	-0.0244793	0.074001	-0.0228137	0.206449	0.00567804	CAGL0F03047g		SIP1	Alternate beta-subunit of the Snf1p kinase complex; may confer substrate specificity; vacuolar protein containing KIS (Kinase-Interacting Sequence) and ASC (Association with Snf1 kinase Complex) domains involved in protein interactions
11D9	0	0.169926	-0.012585	0.074001	-0.0111783	0.152004	0.0446333	CAGL0E03762g		RIM101	Cys2His2 zinc-finger transcriptional repressor; involved in alkaline responsive gene repression as part of adaptation to alkaline conditions; involved in cell wall assembly; required for alkaline pH-stimulated haploid invasive growth and sporulation; activated by alkaline-dependent proteolytic processing which results in removal of the C-terminal tail; similar to A. nidulans PacC
11D10	0	0.195922	0.0148876	0.074001	-0.00824754	0.206449	0.102701	CAGL0E04312g		STP2	Transcription factor; activated by proteolytic processing in response to signals from the SPS sensor system for external amino acids; activates transcription of amino acid permease genes; STP2 has a paralog, STP1, that arose from the whole genome duplication
11D11	0	0.222394	0.0421251	0.074001	-0.00371649	0.152004	0.0705554	CAGL0E04488g		AHC1	Subunit of the Ada histone acetyltransferase complex; required for structural integrity of the complex
11D12	0	0.1193	0.0503076	0.074001	-0.000509518	0.0995364	0.102359	CAGL0E04884g		ADR1	Carbon source-responsive zinc-finger transcription factor; required for transcription of the glucose-repressed gene ADH2, of peroxisomal protein genes, and of genes required for ethanol, glycerol, and fatty acid utilization
11E1	0	0	0.0249157	0	-0.0147033	0.0995364	0.0811768	CAGL0E05566g		TYE7	Serine-rich protein that contains a bHLH DNA binding motif; binds E-boxes of glycolytic genes and contributes to their activation; may function as a transcriptional activator in Ty1-mediated gene expression; bHLH stands for basic-helix-loop-helix
11E2	0	-0.0450882	-0.0212785	-0.0703859	0.0430902	0.04891	0.0610869	CAGL0F00803g	GAL11B	GAL11	Subunit of the RNA polymerase II mediator complex; associates with core polymerase subunits to form the RNA polymerase II holoenzyme; affects transcription by acting as target of activators and repressors; forms part of the tail domain of mediator
11E3	0	-0.0671147	-0.047234	0	-0.00371649	0.0995364	0.0376769	CAGL0F01265g	YAP7	YAP7	Putative basic leucine zipper (bZIP) transcription factor; YAP7 has a paralog, YAP5, that arose from the whole genome duplication
11E4	3	-4	-5.20019	-1.21036	-0.336026	-0.812304	-0.651953	CAGL0F01837g		SPT8	Subunit of the SAGA transcriptional regulatory complex; not present in SAGA-like complex SLIK/SALSA; required for SAGA-mediated inhibition at some promoters
11E5	0	0.144391	0.00749865	0	0.00327134	0.152004	0.0457005	CAGL0F03025g		ARO80	Zinc finger transcriptional activator of the Zn2Cys6 family; activates transcription of aromatic amino acid catabolic genes in the presence of aromatic amino acids
11E7	0	0.201632	0.0136445	0.078003	-0.0194718	0.160464	0.079125	CAGL0F03069g	CAD1	CAD1	AP-1-like basic leucine zipper (bZIP) transcriptional activator; involved in stress responses, iron metabolism, and pleiotropic drug resistance; controls a set of genes involved in stabilizing proteins; binds consensus sequence TTACTAA; CAD1 has a paralog, YAP1, that arose from the whole genome duplication
11E8	0	0.131244	-0.00713641	0.078003	-0.00194985	0.118643	0.114203	CAGL0F04081g
11E9	0	0.131244	-0.0130731	0.160466	-0.0063358	0.160464	0.110498	CAGL0F05621g		HST4	NAD(+)-dependent protein deacetylase; deacetylation targets are primarily mitochondrial proteins; involved along with Hst3p in silencing at telomeres, cell cycle progression, radiation resistance, genomic stability and short-chain fatty acid metabolism; accumulates in mitochondria in response to biotin starvation and may link biotin metabolism with energy homeostasis; member of the Sir2 family an…
11E10	0	0.0972963	-0.0652007	0.078003	0.0132897	0.160464	0.0898033	CAGL0F05995g	MSN2	MSN2	Stress-responsive transcriptional activator; activated in stochastic pulses of nuclear localization in response to various stress conditions; binds DNA at stress response elements of responsive genes; relative distribution to nucleus increases upon DNA replication stress
11E11	0	-0.0310272	-0.0144909	0.078003	0.0166751	0.118643	0.087558	CAGL0F06039g		SUB1	Transcriptional regulator; facilitates elongation through factors that modify RNAP II; role in peroxide resistance involving Rad2p; role in nonhomologous end-joining (NHEJ) of ds breaks in plasmid DNA, but not chromosomal DNA; role in the hyperosmotic stress response through polymerase recruitment at RNAP II and RNAP III genes; negatively regulates sporulation; protein abundance increases in resp…
11E12	0	0.131244	-0.0446766	0.160466	0.0176592	0	0.0724931	CAGL0F06237g
11F1	0	0.275633	0.00263932	0.078003	0.0106272	0.203533	0.113171	CAGL0F06743g		DAL81	Positive regulator of genes in multiple nitrogen degradation pathways; contains DNA binding domain but does not appear to bind the dodecanucleotide sequence present in the promoter region of many genes involved in allantoin catabolism
11F2	0	0.0972963	-0.0521677	0.160466	-0.0137192	0.078001	0.00180888	CAGL0F07315g		SNF4	Activating gamma subunit of the AMP-activated Snf1p kinase complex; additional subunits of the complex are Snf1p and a Sip1p/Sip2p/Gal83p family member; activates glucose-repressed genes, represses glucose-induced genes; role in sporulation, and peroxisome biogenesis; protein abundance increases in response to DNA replication stress
11F3	0	0.0317074	-0.0211491	0.078003	0.017702	0.160464	0.156383	CAGL0F07667g	MSS11	MSS11	Transcription factor; involved in regulation of invasive growth and starch degradation; controls the activation of FLO11 and STA2 in response to nutritional signals; forms a heterodimer with Flo8p that interacts with the Swi/Snf complex during transcriptional activation of FLO1, FLO11, and STA1
11F4	0	0.0972963	-0.0380661	0.160466	0.0224988	0.203533	0.126814	CAGL0F07865g	UPC2B	UPC2	Sterol regulatory element binding protein; induces sterol biosynthetic genes, upon sterol depletion; acts as a sterol sensor, binding ergosterol in sterol rich conditions; relocates from intracellular membranes to perinuclear foci upon sterol depletion; redundant activator of filamentation with ECM22, up-regulating the expression of filamentous growth genes; contains a Zn[2]-Cys[6] binuclear clus…
11F5	2	-2.00024	-1.58645	-0.905484	-0.593421	-0.993043	-0.83078	CAGL0F08283g		GCN5	Catalytic subunit of ADA and SAGA histone acetyltransferase complexes; modifies N-terminal lysines on histones H2B and H3; acetylates Rsc4p, a subunit of the RSC chromatin-remodeling complex, altering replication stress tolerance; relocalizes to the cytosol in response to hypoxia; mutant displays reduced transcription elongation in the G-less-based run-on (GLRO) assay; greater involvement in repr…
11F6	0	-0.0614011	-0.0650989	0.078003	0.0526066	0.0384745	0.107391	CAGL0F09097g	SKN7	SKN7	Nuclear response regulator and transcription factor; physically interacts with the Tup1-Cyc8 complex and recruits Tup1p to its targets; part of a branched two-component signaling system; required for optimal induction of heat-shock genes in response to oxidative stress; involved in osmoregulation; relocalizes to the cytosol in response to hypoxia; SKN7 has a paralog, HMS2, that arose from the who…
11F7	0	-0.204359	-0.134159	0	-0.1328	0.078001	-0.0532093	CAGL0G00704g		SWD1	Subunit of the COMPASS (Set1C) complex; COMPASS methylates histone H3 on lysine 4 and is required in transcriptional silencing near telomeres; WD40 beta propeller superfamily member with similarity to mammalian Rbbp7
11F8	0	-0.0310272	-0.0370244	0.078003	-0.0340728	0.078001	0.0925509	CAGL0G02739g		XBP1	Transcriptional repressor; binds promoter sequences of cyclin genes, CYS3, and SMF2; not expressed during log phase of growth, but induced by stress or starvation during mitosis, and late in meiosis; represses 15% of all yeast genes as cells transition to quiescence; important for maintaining G1 arrest and for longevity of quiescent cells; member of Swi4p/Mbp1p family; phosphorylated by Cdc28p; r…
11F9	3	-1.95593	-1.39153	-0.0978505	-0.00874904	0.220988	0.13048	CAGL0G03179g		ASK10	Regulator of the Fps1p glycerol channel; under nonstress conditions, binds to Fps1p to positively regulate glycerol transport; under osmotic stress, multiple phosphorylation by Hog1p causes Ask10p to dissociate from Fps1p; forms homodimers and heterodimerizes with paralog Rgc1p; phosphorylated in response to oxidative stress; has a role in destruction of Ssn8p; associates with RNA polymerase II h…
11F10	0	0	-0.019457	0.078003	-0.0140252	0.160464	0.167141	CAGL0G03421g	FLO8	FLO8	Transcription factor; required for flocculation, diploid filamentous growth, and haploid invasive growth; forms a heterodimer with Mss1p that interacts with the Swi/Snf complex during transcriptional activation of FLO1, FLO11, and STA1; S. cerevisiae genome reference strain S288C contains an internal in-frame stop at codon 142, which in other strains encodes tryptophan
11F11	0	-0.120295	-0.0609303	0	-0.0415999	0.078001	0.0278614	CAGL0G04389g		GZF3	GATA zinc finger protein; negatively regulates nitrogen catabolic gene expression by competing with Gat1p for GATA site binding; function requires a repressive carbon source; dimerizes with Dal80p and binds to Tor1p; GZF3 has a paralog, DAL80, that arose from the whole genome duplication
11F12	0	0.0317074	-0.0467575	0.078003	-0.0260115	0.118643	0.13443	CAGL0G05379g		GCR2	Transcriptional activator of genes involved in glycolysis; interacts and functions with the DNA-binding protein Gcr1p
11G1	3	-1.71757	-0.950562	-0.366686	-0.305833	-0.159857	-0.1315	CAGL0G06556g	PHO23	PHO23	Component of the Rpd3L histone deacetylase complex; involved in transcriptional regulation of PHO5; affects termination of snoRNAs and cryptic unstable transcripts (CUTs); C-terminus shares significant sequence identity with the human candidate tumor suppressor p33-ING1 and its isoform ING3
11G2	0	0.0972963	-0.000319825	0	0.0302086	-0.211504	0.108517	CAGL0G07249g		YOX1	Homeobox transcriptional repressor; binds to Mcm1p and to early cell cycle boxes (ECBs) in the promoters of cell cycle-regulated genes expressed in M/G1 phase; expression is cell cycle-regulated; phosphorylated by Cdc28p; relocalizes from nucleus to cytoplasm upon DNA replication stress; YOX1 has a paralog, YHP1, that arose from the whole genome duplication
11G3	0	-0.0614011	-0.0197107	0	-0.00839586	0.0384745	0.138144	CAGL0G08107g		GIS1	Histone demethylase and transcription factor; regulates genes during nutrient limitation; activity modulated by proteasome-mediated proteolysis; has JmjC and JmjN domain in N-terminus that interact, promoting stability and proper transcriptional activity; contains two transactivating domains downstream of Jmj domains and a C-terminal DNA binding domain; relocalizes to the cytosol in response to h…
11G4	0	0.0317074	-0.011853	0.078003	0.0108994	0.118643	0.142163	CAGL0G08646g		POG1	Nuclear chromatin-associated protein of unknown function; may have a role in cell cycle regulation; overexpression promotes recovery from pheromone induced arrest and suppresses the stress sensitivity caused by a mutation in the E3 ubiquitin ligase Rsp5p; binds upstream of BAR1 and cell cycle-related genes; phsosphoylated form may be ubiquitinated by Dma2p; potential Cdc28p substrate; SBF regulat…
11G5	0	-0.204359	0.0357996	0.078003	0.0345554	0.118643	0.249998	CAGL0G08844g		ASG1	Zinc cluster protein proposed to be a transcriptional regulator; regulator involved in the stress response; null mutants have a respiratory deficiency, calcofluor white sensitivity and slightly increased cycloheximide resistance
11G6	0	-0.120295	-0.0430856	-0.074001	-0.0203938	0	0.126867	CAGL0G08866g		FKH1	Forkhead family transcription factor; rate-limiting replication origin activator; evolutionarily conserved lifespan regulator; binds multiple chromosomal elements with distinct specificities, cell cycle dynamics; regulates transcription elongation, chromatin silencing at mating loci, expression of G2/M phase genes; facilitates clustering, activation of early-firing replication origins; binds HML …
11G7	0	0.166008	-0.0698632	0.247924	-0.0194133	0.203533	0.119317	CAGL0G09042g		AFT2	Iron-regulated transcriptional activator; activates genes involved in intracellular iron use and required for iron homeostasis and resistance to oxidative stress; AFT2 has a paralog, AFT1, that arose from the whole genome duplication
11G8	0	0.131244	-0.0326373	0.160466	-0.00550971	0.160464	0.150687	CAGL0H02145g		STE12	Transcription factor that is activated by a MAPK signaling cascade; activates genes involved in mating or pseudohyphal/invasive growth pathways; cooperates with Tec1p transcription factor to regulate genes specific for invasive growth
11G9	0	0.0972963	0.0159703	0.160466	-0.0188868	0.078001	0.12452	CAGL0H02959g	TOS8	TOS8	Homeodomain-containing protein and putative transcription factor; found associated with chromatin; target of SBF transcription factor; induced during meiosis and under cell-damaging conditions; TOS8 has a paralog, CUP9, that arose from the whole genome duplication
11G10	0	0.0317074	-0.0496472	0.078003	0.0111572	0.078001	0.114594	CAGL0H03575g		SPO1	Meiosis-specific prospore protein; required for meiotic spindle pole body duplication and separation; required to produce bending force necessary for proper prospore membrane assembly during sporulation; has similarity to phospholipase B
11G11	0	0.184424	0.00105517	0.152004	-0.0521481	0.112476	0.0966273	CAGL0H04367g	WAR1	WAR1	Homodimeric Zn2Cys6 zinc finger transcription factor; binds to a weak acid response element to induce transcription of PDR12 and FUN34, encoding an acid transporter and a putative ammonia transporter, respectively
11G12	0	0.0917954	-0.0824597	0.050668	-0.0498417	-0.13519	-0.0231653	CAGL0H05621g	RLM1	RLM1	MADS-box transcription factor; component of the protein kinase C-mediated MAP kinase pathway involved in the maintenance of cell integrity; phosphorylated and activated by the MAP-kinase Slt2p; RLM1 has a paralog, SMP1, that arose from the whole genome duplication
11H1	0	-0.290907	-0.0865178	-0.055436	-0.0227605	0.0444785	0.074214	CAGL0H06215g	GAL11A
11H2	0	-0.0848299	-0.261872	-0.0494633	-0.0676021	-0.2475	0.0241172	CAGL0H06677g		IMP2'	Transcriptional activator involved in maintenance of ion homeostasis; also involved in protection against DNA damage caused by bleomycin and other oxidants; contains a C-terminal leucine-rich repeat
11H3	2	-0.172721	-0.217152	-0.623616	-0.204621	-0.669501	-0.37625	CAGL0H06875g		ARG81	Zinc finger transcription factor involved in arginine-responsive genes; Zn(2)-Cys(6) binuclear cluster domain type; involved in the regulation of arginine-responsive genes; acts with Arg80p and Arg82p
11H4	0	0.120295	-0.0341048	0.074001	-0.0129512	0.0365262	0.104811	CAGL0H07557g		FZF1	Transcription factor involved in sulfite metabolism; sole identified regulatory target is SSU1; overexpression suppresses sulfite-sensitivity of many unrelated mutants due to hyperactivation of SSU1, contains five zinc fingers; protein abundance increases in response to DNA replication stress
11H5	2	-1.71211	-1.36363	-0.358936	-0.204866	-0.526466	-0.133017	CAGL0H07711g		RTF1	Subunit of RNAPII-associated chromatin remodeling Paf1 complex; regulates gene expression by directing cotranscriptional histone modification, influences transcription and chromatin structure through several independent functional domains; directly or indirectly regulates DNA-binding properties of Spt15p and relative activities of different TATA elements; involved in transcription elongation as d…
11H6	0	0.120295	-0.0116571	0.074001	0.0565069	0.0740012	0.0971742	CAGL0H07843g	HAP2	HAP2	Subunit of the Hap2p/3p/4p/5p CCAAT-binding complex; complex is heme-activated and glucose-repressed; complex is a transcriptional activator and global regulator of respiratory gene expression; contains sequences sufficient for both complex assembly and DNA binding; respiratory defect of the null mutant is functionally complemented by human NFYA
11H7	0	0.0291466	-0.0557366	0.074001	0.031774	0	0.149622	CAGL0H08107g		HMS1	bHLH protein with similarity to myc-family transcription factors; overexpression confers hyperfilamentous growth and suppresses the pseudohyphal filamentation defect of a diploid mep1 mep2 homozygous null mutant
11H8	0	-0.0285678	-0.0736932	-0.0703859	-0.0226148	0.152002	0.0427476	CAGL0H08239g		HST3	Member of the Sir2 family of NAD(+)-dependent protein deacetylases; involved along with Hst4p in telomeric silencing, cell cycle progression, radiation resistance, genomic stability and short-chain fatty acid metabolism
11H9	0	0.0291466	-0.0555903	0	0.0510166	0	0.160131	CAGL0H08866g		HOT1	Transcription factor for glycerol biosynthetic genes; required for the transient induction of glycerol biosynthetic genes GPD1 and GPP2 in response to high osmolarity; targets Hog1p to osmostress responsive promoters; has similarity to Msn1p and Gcr1p
11H10	0	-0.137503	-0.103169	-0.0703859	-0.01252	-0.070388	0.0651008	CAGL0I00968g		HIR2	Subunit of HIR nucleosome assembly complex; involved in regulation of histone gene transcription; recruits Swi-Snf complexes to histone gene promoters; promotes heterochromatic gene silencing with Asf1p; relocalizes to the cytosol in response to hypoxia
11H11	0	0.184424	-0.0332405	0.152004	-0.0812432	0.0740012	0.036677	CAGL0I02552g	STB5	STB5	Transcription factor; involved in regulating multidrug resistance and oxidative stress response; forms a heterodimer with Pdr1p; contains a Zn(II)2Cys6 zinc finger domain that interacts with a pleiotropic drug resistance element in vitro
11H12	0	0.0892682	-0.0230517	0.074001	-0.0330724	-0.137503	0.0849084	CAGL0I04180g	AMT1	CUP2	Copper-binding transcription factor; activates transcription of the metallothionein genes CUP1-1 and CUP1-2 in response to elevated copper concentrations; required for regulation of copper genes in response to DNA-damaging reagents; CUP2 has a paralog, HAA1, that arose from the whole genome duplication
12A4	0	0.0588942	-0.027348	0.074001	-0.0345309	0	0.0849085	CAGL0I04246g		SUT1	Zn(II)2Cys6 family transcription factor; positively regulates sterol uptake genes under anaerobic conditions; involved in hypoxic gene expression; represses filamentation-inducing genes during vegetative growth; positively regulates mating with SUT2 by repressing expression of genes that act as mating inhibitors; repressed by STE12; relocalizes from the nucleus to the cytoplasm upon DNA replicati…
12A5	0	-0.395648	-0.236971	-0.169685	-0.118798	0.0970163	-0.0104973	CAGL0I05170g	CST6	CST6	Basic leucine zipper (bZIP) transcription factor, in ATF/CREB family; mediates transcriptional activation of NCE103 (encoding carbonic anhydrase) in response to low CO2 levels such as in the ambient air; proposed to be a regulator of oleate responsive genes; involved in utilization of non-optimal carbon sources and chromosome stability; relocalizes to the cytosol in response to hypoxia; CST6 has …
12A6	0	0.0588942	-0.0274915	0	-0.0441938	-0.201632	0.118167	CAGL0I07183g		SFL1	Transcriptional repressor and activator; involved in repression of flocculation-related genes, and activation of stress responsive genes; negatively regulated by cAMP-dependent protein kinase A subunit Tpk2p; premature stop codon (C1430T, Q477-stop) in SK1 background is linked to the aggressively invasive phenotype of SK1 relative to BY4741 (S288C)
12A7	0	-0.410703	-0.322724	-0.478836	-0.212839	-0.305613	-0.0630813	CAGL0I07755g		HAL9	Putative transcription factor containing a zinc finger; overexpression increases salt tolerance through increased expression of the ENA1 (Na+/Li+ extrusion pump) gene while gene disruption decreases both salt tolerance and ENA1 expression; HAL9 has a paralog, TBS1, that arose from the whole genome duplication
12A8	0	0.0588942	-0.0480048	0.074001	-0.0409655	0.0365262	0.0506765	CAGL0I08085g		SDH5	Protein required for flavinylation of Sdh1p; binds to Sdh1p and promotes FAD cofactor attachment, which is necessary for succinate dehydrogenase (SDH) complex assembly and activity; mutations in human ortholog PGL2 are associated with neuroendocrine tumors (paraganglioma)
12A9	0	-0.350594	-0.192019	0.0418439	0.00509051	0.181267	0.0729198	CAGL0I10769g		MCM1	Transcription factor; involved in cell-type-specific transcription and pheromone response; plays a central role in the formation of both repressor and activator complexes; relocalizes to the cytosol in response to hypoxia
12A10	2	-0.370345	-0.305679	-1.15161	-0.306393	-0.0783392	-0.0589778	CAGL0J03454g		HDA1	Putative catalytic subunit of a class II histone deacetylase complex; role in azole resistance via Hsp90p, and in the heat shock response; Hda1p interacts with the Hda2p-Hda3p subcomplex to form an active tetramer; deletion increases histone H2B, H3 and H4 acetylation; other members of the HDA1 histone deacetylase complex are Hda2p and Hda3p
12A11	0	0.0892682	-0.0196239	0.074001	-0.00463764	0	0.0845406	CAGL0J03608g		HCM1	Forkhead transcription factor; drives S-phase activation of genes involved in chromosome segregation, spindle dynamics, budding; also activates genes involved in respiration, use of alternative energy sources (like proline), NAD synthesis, oxidative stress resistance; key factor in early adaptation to nutrient deficiency and diauxic shift; suppressor of calmodulin mutants with specific SPB assemb…
12A12	0	0.0588942	-0.0223369	0.074001	-0.0174143	-0.0356242	0.159084	CAGL0J04400g		HAP3	Subunit of the Hap2p/3p/4p/5p CCAAT-binding complex; complex is heme-activated and glucose-repressed; complex is a transcriptional activator and global regulator of respiratory gene expression; contains sequences contributing to both complex assembly and DNA binding
12B1	3	-1.72791	-2.0675	-0.796577	-0.611094	-0.398758	-0.298725	CAGL0J05060g		ZAP1	Zinc-regulated transcription factor; binds to zinc-responsive promoters to induce transcription of certain genes in presence of zinc, represses other genes in low zinc; regulates its own transcription; contains seven zinc-finger domains
12B2	2	-2.88664	-2.95033	-2.97533	-1.54618	-2.75434	-1.63663	CAGL0J06182g	SKO1	SKO1	Basic leucine zipper transcription factor of the ATF/CREB family; forms a complex with Tup1p and Cyc8p to both activate and repress transcription; cytosolic and nuclear protein involved in osmotic and oxidative stress responses
12B3	0	0.152003	-0.0567608	0.152004	-0.0200122	0.0365262	0.0957153	CAGL0J06974g		HOS3	Trichostatin A-insensitive homodimeric histone deacetylase (HDAC); specificity in vitro for histones H3, H4, H2A, and H2B; similar to Hda1p, Rpd3p, Hos1p, and Hos2p; deletion results in increased histone acetylation at rDNA repeats
12B4	0	0.217592	-0.0464053	0.152004	-0.0776305	0	0.0977212	CAGL0J07150g		PIP2	Autoregulatory, oleate-activated transcription factor; subunit of a heterodimeric complex with Oaf1p, which binds to oleate-response elements (ORE) in the promoter of genes involved in beta-oxidation of fatty acids, peroxisome organization and biogenesis, activating transcription in the presence of oleate; PIP2 has a paralog, OAF1, that arose from the whole genome duplication
12B5	0	0.152003	-0.0542745	0.152004	-0.0395005	-0.070388	0.0412323	CAGL0J07898g		GIS2	Translational activator for mRNAs with internal ribosome entry sites; associates with polysomes and binds to a specific subset of mRNAs; localizes to RNA processing bodies (P bodies) and to stress granules; may have a role in translation regulation under stress conditions; ortholog of human ZNF9/CNBP, a gene involved in myotonic dystrophy type 2
12B6	0	0.0480674	-0.0995507	0.0536454	-0.084301	0.110858	-0.00021145	CAGL0J07942g		SIP3	Putative sterol transfer protein; has a probable role in retrograde transport of sterols from the plasma membrane to the ER; co-localizes to puncta in the cortical ER with Ysp2p; has GRAM and StART-like (VASt) domains; one of 6 StART-like domain-containing proteins in yeast that may be involved in sterol transfer between intracellular membranes; conserved across eukaryotes; previously identified …
12B7	0	-0.148863	-0.127305	-0.22239	-0.101099	-0.197939	-0.0721519	CAGL0J10120g		FKH2	Forkhead family transcription factor; rate-limiting activator of replication origins; evolutionarily conserved regulator of lifespan; binds multiple chromosomal elements with distinct specificities, cell cycle dynamics; positively regulates transcriptional elongation; facilitates clustering, activation of early-firing replication origins; negative role in chromatin silencing at HML and HMR; major…
12B8	0	-0.0911487	-0.0556967	-0.078003	-0.030303	-0.0418205	0.0210847	CAGL0J10274g		MKS1	Pleiotropic negative transcriptional regulator; involved in Ras-CAMP and lysine biosynthetic pathways and nitrogen regulation; involved in retrograde (RTG) mitochondria-to-nucleus signaling
12B9	0	-0.0614011	-0.0474241	-0.078003	0.00302239	0.180571	0.048703	CAGL0J10472g		SSN2	Subunit of the RNA polymerase II mediator complex; associates with core polymerase subunits to form the RNA polymerase II holoenzyme; required for stable association of Srb10p-Srb11p kinase; essential for transcriptional regulation
12B10	0	-0.0116819	-0.0526404	-0.430925	-0.0710953	-0.282604	0.0770131	CAGL0K03003g		MOT3	Transcriptional repressor, activator; role in cellular adjustment to osmotic stress, including transcriptional activation and modulation of mating efficiency; involved in repression of subset of hypoxic genes by Rox1p, repression of several DAN/TIR genes during aerobic growth, ergosterol biosynthetic genes in response to hyperosmotic stress; contributes to recruitment of Tup1p-Cyc8p general repre…
12B11	0	0	-0.0376393	-0.078003	0.0249072	0.0874636	0.0696113	CAGL0K03773g		SAS2	Histone acetyltransferase (HAT) catalytic subunit of the SAS complex; acetylates free histones and nucleosomes and regulates transcriptional silencing; member of the MYSTacetyltransferase family; other members are Sas4p and Sas5p
12B12	2	-0.230492	-0.201475	-0.594755	-0.244541	-0.48342	-0.012413	CAGL0K04257g		RME1	Zinc finger protein involved in control of meiosis; prevents meiosis by repressing IME1 expression and promotes mitosis by activating CLN2 expression; directly repressed by a1-alpha2 regulator; mediates cell type control of sporulation; relocalizes from nucleus to cytoplasm upon DNA replication stress
12C1	0	-0.485138	-0.202707	-0.277941	-0.158619	0.032547	-0.118507	CAGL0K04543g		SPT4	Component of the universally conserved Spt4/5 complex (DSIF complex); the complex has multiple roles in concert with RNA polymerases I and II, including regulation of transcription elongation, RNA processing, quality control, and transcription-coupled DNA repair; Spt4p also localizes to kinetochores and heterochromatin and affects chromosome dynamics and silencing; required for transcription thro…
12C2	3	-4	-3.93814	-1.78572	-0.546973	-0.144319	-0.0388168	CAGL0K05797g		EMI1	Non-essential protein of unknown function; required for transcriptional induction of the early meiotic-specific transcription factor IME1, also required for sporulation; contains twin cysteine-x9-cysteine motifs; deletion affects mitochondrial morphology
12C3	0	-0.0614011	-0.0477553	-0.152004	-0.0397185	-0.0418205	-0.0403545	CAGL0K05841g	HAP1
12C4	0	-0.148863	-0.117615	-0.078003	-0.00220723	0.0874636	0.0426091	CAGL0K06193g		ADA2	Transcription coactivator; component of the ADA and SAGA transcriptional adaptor/HAT (histone acetyltransferase) complexes
12C5	0	-0.0614011	-0.0360816	-0.078003	0.0468619	0.0430691	0.0849092	CAGL0K06413g		STP1	Transcription factor; contains a N-terminal regulatory motif (RI) that acts as a cytoplasmic retention determinant and as an Asi dependent degron in the nucleus; undergoes proteolytic processing by SPS (Ssy1p-Ptr3p-Ssy5p)-sensor component Ssy5p in response to extracellular amino acids; activates transcription of amino acid permease genes and may have a role in tRNA processing; STP1 has a paralog,…
12C6	0	0.0317074	-0.114731	0.0824627	-0.164969	-0.0824628	-0.111385	CAGL0K07161g
12C7	3	-4	-5.50721	-1.75351	-0.446526	-0.726776	-0.303386	CAGL0K07634g		GAT1	Transcriptional activator of nitrogen catabolite repression genes; contains a GATA-1-type zinc finger DNA-binding motif; activity and localization regulated by nitrogen limitation and Ure2p; different translational starts produce two major and two minor isoforms that are differentially regulated and localized
12C8	0	0.0641291	-0.0612382	0	-0.0419291	0.0874636	0.0175175	CAGL0K08624g		HAP4	Transcription factor; subunit of the heme-activated, glucose-repressed Hap2p/3p/4p/5p CCAAT-binding complex, a transcriptional activator and global regulator of respiratory gene expression; provides the principal activation function of the complex; involved in diauxic shift
12C9	0	0.0972963	-0.0426239	-0.078003	-0.0103437	0	0.0334288	CAGL0K08668g	MET28	MET28	bZIP transcriptional activator in the Cbf1p-Met4p-Met28p complex; participates in the regulation of sulfur metabolism
12C10	0	-0.176878	-0.0509266	-0.152004	-0.0361768	0.0430691	0.041588	CAGL0K08756g		YAP5	Basic leucine zipper (bZIP) iron-sensing transcription factor; involved in diauxic shift; YAP5 has a paralog, YAP7, that arose from the whole genome duplication
12C11	0	-0.334421	-0.131694	-0.22239	-0.0684135	0.0430691	-0.0793835	CAGL0K09372g		MIG2	Zinc finger transcriptional repressor; cooperates with Mig1p in glucose-induced gene repression; under low glucose conditions relocalizes to mitochondrion, where it interacts with Ups1p, antagonizes mitochondrial fission factor Dnm1p, indicative of a role in mitochondrial fusion or regulating morphology; regulates filamentous growth in response to glucose depletion; activated in stochastic pulses…
12C12	0	-0.176878	-0.0436573	-0.22239	-0.0142364	-0.0418205	0.0484712	CAGL0K09900g	HAP5	HAP5	Subunit of the Hap2p/3p/4p/5p CCAAT-binding complex; complex is heme-activated and glucose repressed; complex is a transcriptional activator and global regulator of respiratory gene expression; required for assembly and DNA binding activity of the complex
12D1	0	-0.359083	-0.148982	-0.353635	-0.0273462	0.0430691	0.0807293	CAGL0K11396g	SIR4	SIR4	SIR protein involved in assembly of silent chromatin domains; silent information regulator (SIR) along with SIR2 and SIR3; involved in assembly of silent chromatin domains at telomeres and the silent mating-type loci; potentially phosphorylated by Cdc28p; some alleles of SIR4 prolong lifespan
12D2	0	-0.112763	-0.16034	-0.183343	-0.126202	-0.101617	-0.0854417	CAGL0K11902g		LYS14	Transcriptional activator involved in regulating lysine biosynthesis; involved in the regulation of genes of the lysine biosynthesis pathway; requires 2-aminoadipate semialdehyde as co-inducer
12D3	2	-4	-4.0912	-1.43174	-0.712036	-3.05127	-3.5155	CAGL0K12540g	HAC1	HAC1	Basic leucine zipper (bZIP) transcription factor (ATF/CREB1 homolog); regulates the unfolded protein response, via UPRE binding, and membrane biogenesis; ER stress-induced splicing pathway facilitates efficient Hac1p synthesis; two functional forms of Hac1p are produced; translation initiation is repressed under non-stress conditions; protein abundance increases in response to DNA replication str…
12D4	0	-0.283794	-0.154739	-0.353635	-0.0482306	-0.121989	0.0856916	CAGL0L01001g		NOT3	Component of the CCR4-NOT core complex, involved in mRNA decapping; involved in transcription initiation and elongation and in mRNA degradation; conserved lysine in human homolog of Not3p and Not5p is mutated in cancers
12D5	0	-0.383331	0.00492298	-0.353635	0.0540021	0	0.100769	CAGL0L01903g		RGT1	Glucose-responsive transcription factor; regulates expression of several glucose transporter (HXT) genes in response to glucose; binds to promoters and acts both as a transcriptional activator and repressor; recruits Tup1p/Cyc8p to target gene promoters; RGT1 has a paralog, EDS1, that arose from the whole genome duplication
12D6	3	-0.645228	-0.433773	-0.423231	-0.322353	-0.157907	-0.265445	CAGL0L02123g		SNF5	Subunit of the SWI/SNF chromatin remodeling complex; involved in transcriptional regulation; functions interdependently in transcriptional activation with Snf2p and Snf6p; relocates to the cytosol under hypoxic conditions
12D7	0	-0.148863	-0.117207	-0.078003	-0.0533563	-0.0418205	0.151387	CAGL0L02585g		BAS1	Myb-related transcription factor; involved in regulating basal and induced expression of genes of the purine and histidine biosynthesis pathways; also involved in regulation of meiotic recombination at specific genes
12D9	0	0.131244	-0.06756	0.0824627	-0.0484646	0.0874636	0.0660918	CAGL0L03157g		DAL80	Negative regulator of genes in multiple nitrogen degradation pathways; expression is regulated by nitrogen levels and by Gln3p; member of the GATA-binding family, forms homodimers and heterodimers with Gzf3p; DAL80 has a paralog, GZF3, that arose from the whole genome duplication
12D10	0	-0.0911487	-0.0361387	-0.22239	-0.019787	-0.0824628	0.0470257	CAGL0L03377g		SIP4	C6 zinc cluster transcriptional activator; binds to the carbon source-responsive element (CSRE) of gluconeogenic genes; involved in the positive regulation of gluconeogenesis; regulated by Snf1p protein kinase; localized to the nucleus
12D11	0	0.192645	-0.0560059	0	-0.0344539	0.0406423	0.0547942	CAGL0L03916g
12D12	0	0.158697	-0.0466354	0.078003	-0.00625523	0.0406423	0.0723417	CAGL0L04400g		YRR1	Zn2-Cys6 zinc-finger transcription factor; activates genes involved in multidrug resistance; paralog of Yrm1p, acting on an overlapping set of target genes; YRR1 has a paralog, PDR8, that arose from the whole genome duplication
12E1	0	0.192645	-0.0619112	0	-0.0148292	0.0406423	0.0287016	CAGL0L04576g		YRM1	Zinc finger transcription factor involved in multidrug resistance; Zn(2)-Cys(6) zinc finger transcription factor; activates genes involved in multidrug resistance; paralog of Yrr1p, acting on an overlapping set of target genes
12E2	0	-0.205006	-0.0322169	-0.0734955	-0.0113789	0.0600066	0.0946091	CAGL0L05412g		ASF1	Nucleosome assembly factor; involved in chromatin assembly, disassembly; role in H3K56 acetylation required for expression homeostasis, buffering of mRNA synthesis rate against changes in gene dosage during S phase; anti-silencing protein, causes derepression of silent loci when overexpressed; role in regulating Ty1 transposition; relocalizes to cytosol under hypoxia; growth defect of asf1 null m…
12E3	0	-0.0874621	-0.150219	-0.074001	-0.018273	-0.0395265	0.00748249	CAGL0L06028g		GTS1	Protein involved in Arf3p regulation and in transcription regulation; localizes to the nucleus and to endocytic patches; contains an N-terminal Zn-finger and ArfGAP homology domain, a C-terminal glutamine-rich region, and a UBA (ubiquitin associated) domain; gts1 mutations affect budding, cell size, heat tolerance, sporulation, life span, ultradian rhythms, endocytosis; expression oscillates in a…
12E4	3	-4	-4.54811	-1.01607	-0.328154	-0.81325	-0.450663	CAGL0L06842g		THI3	Regulatory protein that binds Pdc2p and Thi2p transcription factors; activates thiamine biosynthesis transcription factors Pdc2p and Thi2p by binding to them, but releases and de-activates them upon binding to thiamine pyrophosphate (TPP), the end product of the pathway; has similarity to decarboxylases but enzymatic activity is not detected
12E5	3	-0.587764	-0.646721	-0.382034	-0.3463	0.00257684	-0.0810658	CAGL0L07436g	PHO2	PHO2	Homeobox transcription factor; regulatory targets include genes involved in phosphate metabolism; binds cooperatively with Pho4p to the PHO5 promoter; phosphorylation of Pho2p facilitates interaction with Pho4p; relocalizes to the cytosol in response to hypoxia
12E6	0	-0.190106	-0.168484	0.0160865	-0.10856	0.0521547	-0.00485956	CAGL0L08668g	HST2	HST2	Cytoplasmic NAD(+)-dependent protein deacetylase; deacetylation targets are primarily cytoplasmic proteins; member of the silencing information regulator 2 (Sir2) family of NAD(+)-dependent protein deacetylases; modulates nucleolar (rDNA) and telomeric silencing; possesses NAD(+)-dependent histone deacetylase activity in vitro; contains a nuclear export signal (NES); function regulated by its nuc…
12E7	0	0	-0.139178	-0.074001	0.00523929	-0.0395265	0.0535453	CAGL0L09042g		HAT1	Catalytic subunit of the Hat1p-Hat2p histone acetyltransferase complex; uses the cofactor acetyl coenzyme A to acetylate free nuclear and cytoplasmic histone H4; involved in telomeric silencing and DNA double-strand break repair
12E8	0	0	-0.0915176	-0.074001	-0.0224453	-0.0395265	0.0292464	CAGL0L09339g		HAA1	Transcriptional activator involved in adaptation to weak acid stress; activates transcription of TPO2, YRO2, and other genes encoding membrane stress proteins; HAA1 has a paralog, CUP2, that arose from the whole genome duplication; relocalizes from cytoplasm to nucleus upon DNA replication stress
12E9	0	-0.0588942	-0.137989	-0.074001	0.00665193	-0.0395265	0.0508656	CAGL0L09383g		SUT2	Zn2Cys6 family transcription factor; positively regulates sterol uptake under anaerobic conditions with SUT1; represses filamentation-inducing genes during non-starvation conditions; positively regulates mating along with SUT1 by repressing the expression of genes (PRR2, NCE102 and RHO5) which function as mating inhibitors; multicopy suppressor of mutations that cause low activity of the cAMP/PKA…
12E10	0	0.0614011	-0.134281	0	-0.0111075	0.0824628	0.0252474	CAGL0L09691g		PUT3	Transcriptional activator; binds specific gene recruitment sequences and is required for DNA zip code-mediated targeting of genes to nuclear periphery; regulates proline utilization genes, constitutively binds PUT1 and PUT2 promoters as a dimer, undergoes conformational change to form active state; binds other promoters only under activating conditions; differentially phosphorylated in presence o…
12E11	0	0.0614011	-0.0586743	0.078003	-0.0263408	0.0824628	-0.0179868	CAGL0L11704g		SPT2	Protein involved in negative regulation of transcription; required for RNA polyadenylation; exhibits regulated interactions with both histones and SWI-SNF components; relocalizes to the cytosol in response to hypoxia; similar to mammalian HMG1 proteins
12E12	0	0.337034	-0.0869229	0.160466	-0.0211492	-0.0395265	0.0415369	CAGL0L11770g		CHD1	Chromatin remodeler that regulates various aspects of transcription; acts in in conjunction with Isw1b to regulate chromatin structure and maintain chromatin integrity during transcription elongation by RNAP II by preventing trans-histone exchange over coding regions; contains a chromo domain, a helicase domain and a DNA-binding domain; component of both the SAGA and SLIK complexes
12F1	0	0.375509	-0.132505	0.078003	-0.081261	0.0824628	-0.0226834	CAGL0L11880g		RPH1	JmjC domain-containing histone demethylase; targets tri- and dimethylated H3K36; associates with actively transcribed regions and promotes elongation; repressor of autophagy-related genes in nutrient-replete conditions; damage-responsive repressor of PHR1; phosphorylated by the Rad53p-dependent DNA damage checkpoint pathway and by a Rim1p-mediated event during starvation; target of stress-induced…
12F2	0	0.227409	-0.134726	0.078003	-0.0542021	0	-0.0738202	CAGL0L12562g		MET31	Zinc-finger DNA-binding transcription factor; targets strong transcriptional activator Met4p to promoters of sulfur metabolic genes; involved in transcriptional regulation of the methionine biosynthetic genes; feedforward loop controlling expression of MET32 and the lack of such a loop for MET31 may account for the differential actions of Met31p and Met32p; MET31 has a paralog, MET32, that arose …
12F3	0	0.227409	-0.0703893	0.078003	-0.0246082	0.125532	0.063506	CAGL0L12650g		SSN3	Cyclin-dependent protein kinase; component of RNA polymerase II holoenzyme; involved in phosphorylation of the RNA polymerase II C-terminal domain; involved in glucose repression
12F4	0	0.0614011	-0.114274	0.078003	-0.0269188	0.0406423	0.0163007	CAGL0L12782g		DIG1	MAP kinase-responsive inhibitor of the Ste12p transcription factor; involved in the regulation of mating-specific genes and the invasive growth pathway; related regulators Dig1p and Dig2p bind to Ste12p; DIG1 has a paralog, DIG2, that arose from the whole genome duplication
12F5	2	-1.88129	-1.43825	-0.739787	-0.476461	-2.0312	-1.6373	CAGL0L13090g		NDT80	Meiosis-specific transcription factor; required for exit from pachytene and for full meiotic recombination; activates middle sporulation genes; competes with Sum1p for binding to promoters containing middle sporulation elements (MSE)
12F6	3	-2.30816	-2.00479	-0.573638	0.0205549	-0.290598	0.0532307	CAGL0M00286g		HIR3	Subunit of the HIR complex; a nucleosome assembly complex involved in regulation of histone gene transcription; involved in position-dependent gene silencing and nucleosome reassembly; ortholog of human CABIN1 protein
12F7	0	-0.190958	-0.140869	-0.024667	-0.0755686	-0.0506673	-0.0724067	CAGL0M00594g		RSF2	Zinc-finger protein; involved in transcriptional control of both nuclear and mitochondrial genes, many of which specify products required for glycerol-based growth, respiration, and other functions; RSF2 has a paralog, TDA9, that arose from the whole genome duplication; relocalizes from nucleus to cytoplasm upon DNA replication stress
12F8	0	-0.0297476	-0.0939645	-0.074001	-0.00113529	0	0.0741024	CAGL0M01254g	STE12
12F9	3	-3.34305	-4.18889	-0.294065	0.00166275	-0.0592485	0.0514877	CAGL0M01540g		SPT3	Subunit of the SAGA and SAGA-like transcriptional regulatory complexes; interacts with Spt15p to activate transcription of some RNA polymerase II-dependent genes, also functions to inhibit transcription at some promoters; relocalizes to the cytosol in response to hypoxia
12F10	0	-0.0588942	-0.078775	-0.074001	0.0167832	0.125532	0.125438	CAGL0M01716g		TEC1	Transcription factor targeting filamentation genes and Ty1 expression; Ste12p activation of most filamentation gene promoters depends on Tec1p and Tec1p transcriptional activity is dependent on its association with Ste12p; binds to TCS elements upstream of filamentation genes, which are regulated by Tec1p/Ste12p/Dig1p complex; competes with Dig2p for binding to Ste12p/Dig1p; positive regulator of…
12F11	0	0.158697	-0.126009	0.078003	-0.048616	0.0824628	-0.0380061	CAGL0M02563g		UME1	Component of both the Rpd3S and Rpd3L histone deacetylase complexes; negative regulator of meiosis; required for repression of a subset of meiotic genes during vegetative growth, binding of histone deacetylase Rpd3p required for activity, contains a NEE box and a WD repeat motif; homologous with Wtm1p; UME1 has a paralog, WTM2, that arose from the whole genome duplication
12F12	0	0.12553	-0.0941084	0	-0.0478826	0.0406423	0.127305	CAGL0M02585g		SPP1	Subunit of COMPASS (Set1C); a complex which methylates histone H3 on lysine 4 and is required in telomeric transcriptional silencing; promotes meiotic DSB formation by interacting with H3K4me3 and Rec107p, a protein required for Spo11p-catalyzed DSB formation located on chromosome axes; interacts with Orc2p; PHD finger domain protein similar to human CGBP, an unmethylated CpG binding protein; rel…
12G1	0	-0.424145	-0.332435	-0.255573	-0.275625	-0.121169	-0.213491	CAGL0M02651g		RDS2	Transcription factor involved in regulating gluconeogenesis; also involved in the regulation of glyoxylate cycle genes; member of the zinc cluster family of proteins; confers resistance to ketoconazole
12G2	0	0.14427	-0.0506889	0.048129	-0.010726	-0.156643	0.0357982	CAGL0M02739g	ANC1	TAF14	Subunit of TFIID, TFIIF, INO80, SWI/SNF, and NuA3 complexes; involved in RNA polymerase II transcription initiation and in chromatin modification; contains a YEATS domain
12G3	0	0.729912	0.078862	0.58496	0.00617651	0.514572	0.034252	CAGL0M03025g		CAT8	Zinc cluster transcriptional activator; necessary for derepression of a variety of genes under non-fermentative growth conditions, active after diauxic shift, binds carbon source responsive elements; relative distribution to the nucleus increases upon DNA replication stress
12G4	0	0.628033	0.0988783	0.58496	0.0246303	0.395929	0.0699057	CAGL0M03927g		STB1	Protein with role in regulation of MBF-specific transcription at Start; phosphorylated by Cln-Cdc28p kinases in vitro; unphosphorylated form binds Swi6p, which is required for Stb1p function; expression is cell-cycle regulated; STB1 has a paralog, YOL131W, that arose from the whole genome duplication
12G5	0	0.563904	0.0782527	0.506957	-0.0156625	0.395929	0.0242183	CAGL0M04015g		DAL82	Positive regulator of allophanate inducible genes; binds a dodecanucleotide sequence upstream of all genes that are induced by allophanate; contains an UISALL DNA-binding, a transcriptional activation, and a coiled-coil domain
12G6	0	0.443609	0.0193212	0.432956	-0.00544179	0.599461	0.0103048	CAGL0M04323g	ACE2	ACE2	Transcription factor required for septum destruction after cytokinesis; phosphorylation by Cbk1p blocks nuclear exit during M/G1 transition, causing localization to daughter cell nuclei, and also increases Ace2p activity; phosphorylation by Cdc28p and Pho85p prevents nuclear import during cell cycle phases other than cytokinesis; part of RAM network that regulates cellular polarity and morphogene…
12G7	0	0.695148	0.0631419	0.58496	-0.0119463	0.434403	0.0473963	CAGL0M06325g		SMP1	MADS-box transcription factor involved in osmotic stress response; SMP1 has a paralog, RLM1, that arose from the whole genome duplication
12G8	0	-0.0364325	-0.186317	-0.0183078	-0.0636105	-0.160476	0.00411312	CAGL0M06699g		SDS3	Component of the Rpd3L histone deacetylase complex; required for its structural integrity and catalytic activity, involved in transcriptional silencing and required for sporulation; relocalizes to the cytosol in response to hypoxia; cells defective in SDS3 display pleiotropic phenotypes
12G9	0	0.28011	0.0264838	0.295455	-0.00909959	0.0892682	0.0403586	CAGL0M06831g	CRZ1	CRZ1	Transcription factor, activates transcription of stress response genes; nuclear localization is positively regulated by calcineurin-mediated dephosphorylation; rapidly localizes to the nucleus under blue light stress; can be activated in stochastic pulses of nuclear localization in response to calcium
12G10	0	0.229484	-0.00704417	0.231324	-0.0114182	0.184424	0.0775259	CAGL0M06875g		SSN8	Cyclin-like component of the RNA polymerase II holoenzyme; involved in phosphorylation of the RNA polymerase II C-terminal domain; forms a kinase-cyclin pair in the RNAPII holoenzyme with Ssn3p; required for both entry into and execution of the meiotic program; involved in glucose repression and telomere maintenance; cyclin homolog 35% identical to human cyclin C
12G11	0	0.443609	-0.000150127	0.506957	0.00280953	0.286303	0.077897	CAGL0M06919g		FAP1	Protein that binds to Fpr1p; confers rapamycin resistance by competing with rapamycin for Fpr1p binding; accumulates in the nucleus upon treatment of cells with rapamycin; has similarity to D. melanogaster shuttle craft and human NFX1
12G12	0	0.160874	-0.0505804	0.168986	-0.0618038	0.0196314	-0.107774	CAGL0M07634g		SOK2	Nuclear protein that negatively regulates pseudohyphal differentiation; plays a regulatory role in the cyclic AMP (cAMP)-dependent protein kinase (PKA) signal transduction pathway; relocalizes to the cytosol in response to hypoxia; SOK2 has a paralog, PHD1, that arose from the whole genome duplication
12H1	0	0.0213738	0.0351466	0.36257	0.0194304	0.217592	0.0897578	CAGL0M08800g	YAP6	YAP6	Basic leucine zipper (bZIP) transcription factor; physically interacts with the Tup1-Cyc8 complex and recruits Tup1p to its targets; overexpression increases sodium and lithium tolerance; computational analysis suggests a role in regulation of expression of genes involved in carbohydrate metabolism; YAP6 has a paralog, CIN5, that arose from the whole genome duplication
12H2	0	0.148263	-0.109478	0.16778	-0.112303	-0.250056	-0.114422	CAGL0M09042g		IME1	Master regulator of meiosis that is active only during meiotic events; activates transcription of early meiotic genes through interaction with Ume6p; degraded by the 26S proteasome following phosphorylation by Ime2p; transcription is negatively regulated in cis by the IRT1 long noncoding antisense RNA
12H3	1	-0.0211641	-0.204891	-0.456291	-0.227155	-0.656433	-0.337717	CAGL0M09405g		RTG3	bHLH/Zip transcription factor for retrograde (RTG) and TOR pathways; forms a complex with another bHLH/Zip protein, Rtg1p, to activate the pathways; target of Hog1p
12H4	0	0.415041	-0.0185838	0.36257	-0.0114599	0.251539	0.0734372	CAGL0M09955g		SFP1	Regulates transcription of ribosomal protein and biogenesis genes; regulates response to nutrients and stress, G2/M transitions during mitotic cell cycle and DNA-damage response, and modulates cell size; regulated by TORC1 and Mrs6p; sequence of zinc finger, ChIP localization data, and protein-binding microarray (PBM) data, and computational analyses suggest it binds DNA directly at highly active…
12H5	3	-0.671067	-0.523658	-0.343128	-0.220146	-0.407158	-0.178028	CAGL0M10087g
12H6	0	0.563904	0.0124347	0.432956	0.0124634	0.251539	0.0253	CAGL0M11440g		CHA4	DNA binding transcriptional activator; mediates serine/threonine activation of the catabolic L-serine (L-threonine) deaminase (CHA1); Zinc-finger protein with Zn[2]-Cys[6] fungal-type binuclear cluster domain
12H7	0	0.359545	0.0240815	0.295455	-0.00771297	0.184424	0.0466561	CAGL0M12298g		OAF1	Oleate-activated transcription factor; subunit of a heterodimeric complex with Pip2p, which binds to oleate-response elements (ORE) in the promoter of genes involved in beta-oxidation of fatty acids, peroxisome organization and biogenesis, activating transcription in the presence of oleate; regulates chromatin silencing at telomeres; involved in diauxic shift; OAF1 has a paralog, PIP2, that arose…
12H8	0	0.472755	-0.0535594	0.36257	-0.0653258	0.286303	0.001072	CAGL0M13189g	MSN4	MSN4	Stress-responsive transcriptional activator; activated in stochastic pulses of nuclear localization in response to various stress conditions; binds DNA at stress response elements of responsive genes, inducing gene expression; involved in diauxic shift
1A4	0	0.443609	0.00971069	0.36257	-0.0165128	0.0588942	-0.103028	CAGL0A03586g		AFB1	MATalpha-specific a-factor blocker; contributes to mating efficiency under certain conditions; localizes to the cell wall; predicted to be a GPI-attached protein; upregulated by Mcm1p-Alpha1p transcription factor; partially overlaps the dubious ORF YLR041W
1B2	0	0.151832	-0.045117	0.125237	-0.00428666	-0.191885	-0.0321476	CAGL0B04521g		RAS1	GTPase involved in G-protein signaling in adenylate cyclase activation; plays a role in cell proliferation; localized to the plasma membrane; homolog of mammalian RAS proto-oncogenes; relative distribution to the nucleus increases upon DNA replication stress; RAS1 has a paralog, RAS2, that arose from the whole genome duplication
1B5	0	0.595612	0.126841	0.36257	0.0406412	0.184424	0.208903	CAGL0C01463g		TCO89	Subunit of TORC1 (Tor1p or Tor2p-Kog1p-Lst8p-Tco89p); regulates global H3K56ac; TORC1 complex regulates growth in response to nutrient availability; cooperates with Ssd1p in the maintenance of cellular integrity; deletion strains are hypersensitive to rapamycin
1B7	0	0.387026	0.0131433	0.169923	0.0149759	0.0892682	0.00110927	CAGL0C02277g	GLN3	GLN3	Transcriptional activator of genes regulated by nitrogen catabolite repression; localization and activity regulated by quality of nitrogen source and Ure2p
1C8	0	0.443609	-0.0363321	0.295455	-0.00778227	0.0588942	-0.0511111	CAGL0D06512g
1C11	0	0.628033	0.0532137	0.506957	-0.0189272	0.152003	0.00986028	CAGL0E01771g	YPS5
1C12	0	0.204821	-0.0685191	0.169923	0.0131056	0.0291466	0.0139482	CAGL0E03355g		BPT1	ABC type transmembrane transporter of MRP/CFTR family; found in vacuolar membrane, involved in the transport of unconjugated bilirubin and in heavy metal detoxification via glutathione conjugates, along with Ycf1p
1D1	0	0	-0.167604	0.048129	-0.147349	-0.164464	-0.064081	CAGL0E03476g		CDC25	Membrane bound guanine nucleotide exchange factor; also known as a GEF or GDP-release factor; indirectly regulates adenylate cyclase through activation of Ras1p and Ras2p by stimulating the exchange of GDP for GTP; required for progression through G1; thermosensitivity of the cdc25-5 mutant is functionally complemented by human RASGRF1 or by a fragment of human SOS1 comprising the CDC25-related c…
1D2	0	0.28011	-0.0801928	0.231324	0.0100286	0.120295	0.131166	CAGL0E03762g		RIM101	Cys2His2 zinc-finger transcriptional repressor; involved in alkaline responsive gene repression as part of adaptation to alkaline conditions; involved in cell wall assembly; required for alkaline pH-stimulated haploid invasive growth and sporulation; activated by alkaline-dependent proteolytic processing which results in removal of the C-terminal tail; similar to A. nidulans PacC
1D4	0	0.254575	0.0714792	0.231324	0.0399843	-0.0285678	-0.00396867	CAGL0E04620g	PST1	PST1	Cell wall protein that contains a putative GPI-attachment site; secreted by regenerating protoplasts; up-regulated by activation of the cell integrity pathway, as mediated by Rlm1p; upregulated by cell wall damage via disruption of FKS1; PST1 has a paralog, ECM33, that arose from the whole genome duplication
1D9	0	0.352303	0.0635822	0.506957	0.0124195	0.0911487	-0.0827568	CAGL0F01419g	AUS1	AUS1	Plasma membrane sterol transporter of the ATP-binding cassette family; required, along with Pdr11p, for uptake of exogenous sterols and their incorporation into the plasma membrane; activity is stimulated by phosphatidylserine; sterol uptake is required for anaerobic growth because sterol biosynthesis requires oxygen; AUS1 has a paralog, PDR11, that arose from the whole genome duplication
1D11	0	0.584963	0.0122688	0.58496	-0.108077	0.155278	-0.146329	CAGL0F02079g		SMC1	Subunit of the multiprotein cohesin complex; essential protein involved in chromosome segregation and in double-strand DNA break repair; SMC chromosomal ATPase family member, binds DNA with a preference for DNA with secondary structure
1E2	0	0.178972	0.0539284	0.36257	-0.026217	-0.0291466	0.000883495	CAGL0F03025g		ARO80	Zinc finger transcriptional activator of the Zn2Cys6 family; activates transcription of aromatic amino acid catabolic genes in the presence of aromatic amino acids
1E3	0	0.0892045	-0.0130408	0.146614	-0.0268438	-0.0628801	-0.103846	CAGL0F03883g	GAS4	GAS3	Putative 1,3-beta-glucanosyltransferase; has similarity go other GAS family members; low abundance, possibly inactive member of the GAS family of GPI-containing proteins; localizes to the cell wall; mRNA induced during sporulation
1E7	0	0.206453	-0.0526405	0.36257	-0.055137	0	-0.0160965	CAGL0F06545g		RIM9	Plasma membrane protein of unknown function; involved in the proteolytic activation of Rim101p in response to alkaline pH; interacts with Rim21p and Dfg16p to form a pH-sensing complex in the Rim101 pathway and is required to maintain Rim21p levels; has similarity to A. nidulans PalI;
1E8	0	0.234467	-0.0294729	0.36257	0.0150135	-0.0577144	-0.0204726	CAGL0F06655g		AVO2	Component of a complex containing the Tor2p kinase and other proteins; complex may have a role in regulation of cell growth
1F1	0	0.04891	0.0743829	0.295455	-0.0287456	-0.0291466	-0.0330778	CAGL0F07865g	UPC2B	UPC2	Sterol regulatory element binding protein; induces sterol biosynthetic genes, upon sterol depletion; acts as a sterol sensor, binding ergosterol in sterol rich conditions; relocates from intracellular membranes to perinuclear foci upon sterol depletion; redundant activator of filamentation with ECM22, up-regulating the expression of filamentous growth genes; contains a Zn[2]-Cys[6] binuclear clus…
1F3	0	0.145376	-0.0413819	0.0781984	-0.0615572	-0.253169	-0.0738502	CAGL0F08833g		MSB2	Mucin family member involved in various signaling pathways; functions as osmosensor in the Sho1p-mediated HOG pathway; functions in Cdc42p- and MAP kinase-dependent filamentous growth signaling pathway; processed into secreted and cell-associated forms by aspartyl protease Yps1p; potential Cdc28p substrate
1F5	0	0.206453	-0.0699292	0.295455	0.0239879	-0.0291466	-0.124754	CAGL0F09229g		TOG1	Transcriptional activator of oleate genes; regulates genes involved in fatty acid utilization; zinc cluster protein; deletion confers sensitivity to Calcufluor white, and prevents growth on glycerol or lactate as sole carbon source
1F11	0	0.480627	-0.158043	0.111029	-0.289055	0.0297476	0.126921	CAGL0G02827g		SLM1	Phosphoinositide PI4,5P(2) binding protein, forms a complex with Slm2p; acts downstream of Mss4p in a pathway regulating actin cytoskeleton organization in response to stress; TORC2 complex substrate and effector; protein abundance increases in response to DNA replication stress; SLM1 has a paralog, SLM2, that arose from the whole genome duplication
1F12	1	-0.0549287	-0.120552	-0.0709543	-0.114316	-0.688463	-0.203854	CAGL0G03597g		SHO1	Transmembrane osmosensor for filamentous growth and HOG pathways; involved in activation of the Cdc42p- and MAP kinase-dependent filamentous growth pathway and the high-osmolarity glycerol (HOG) response pathway; phosphorylated by Hog1p; interacts with Pbs2p, Msb2p, Hkr1p, and Ste11p
1G1	0	0.292182	-0.0142321	0.432956	-0.0229926	0.0911487	-0.0555587	CAGL0G04125g		SAG1	Alpha-agglutinin of alpha-cells; binds to Aga1p during agglutination, N-terminal half is homologous to the immunoglobulin superfamily and contains binding site for a-agglutinin, C-terminal half is highly glycosylated and contains GPI anchor
1G2	0	0.415038	0.0377397	0.432956	-0.0840642	0.0601215	-0.038514	CAGL0G05896g		DSE2	Daughter cell-specific secreted protein with similarity to glucanases; degrades cell wall from the daughter side causing daughter to separate from mother; expression is repressed by cAMP
1G11	0	-0.0473061	0.0188535	0	-0.0630345	-0.0857291	0.0939929	CAGL0H00396g		LEU3	Zinc-knuckle transcription factor, repressor and activator; regulates genes involved in branched chain amino acid biosynthesis and ammonia assimilation; acts as a repressor in leucine-replete conditions and as an activator in the presence of alpha-isopropylmalate, an intermediate in leucine biosynthesis that accumulates during leucine starvation
1H2	0	0	-0.00809511	0.0544452	-0.107334	-0.243272	-0.0804707	CAGL0H01683g		URC2	Putative Zn(II)2Cys6 motif containing transcription factor; non-essential gene identified in a screen for mutants with increased levels of rDNA transcription; similar to S. kluyveri Urc2p involved in uracil catabolism
1H5	0	-0.192627	-0.025266	0.0363545	-0.0134896	-0.231054	-0.0281981	CAGL0H03861g		GBP2	Poly(A+) RNA-binding protein; key surveillance factor for the selective export of spliced mRNAs from the nucleus to the cytoplasm; preference for intron-containing genes; similar to Npl3p; also binds single-stranded telomeric repeat sequence in vitro; relocalizes to the cytosol in response to hypoxia; GBP2 has a paralog, HRB1, that arose from the whole genome duplication
1H11	1	-0.193704	-0.164284	-0.360004	-0.160016	-1.7705	-1.11564	CAGL0H08624g		MCM16	Component of the Ctf19 complex and the COMA subcomplex; involved in kinetochore-microtubule mediated chromosome segregation; binds to centromere DNA; orthologous to human centromere constitutive-associated network (CCAN) subunit CENP-H and fission yeast fta3
2H11	1	-0.108329	-0.0645878	-0.142329	-0.0842774	-2.16166	-1.41629	CAGL0L06138g		TPN1	Plasma membrane pyridoxine (vitamin B6) transporter; member of the purine-cytosine permease subfamily within the major facilitator superfamily; proton symporter with similarity to Fcy21p, Fcy2p, and Fcy22p
7F12	0	0.152004	-0.0165223	0.169923	-0.058865	-0.0291466	0.0302222	CAGL0G09042g		AFT2	Iron-regulated transcriptional activator; activates genes involved in intracellular iron use and required for iron homeostasis and resistance to oxidative stress; AFT2 has a paralog, AFT1, that arose from the whole genome duplication
5C6	2	-2.6859	-2.80035	-2.6432	-1.857	-2.69133	-3.4234	CAGL0L11528g		BIG1	Integral membrane protein of the endoplasmic reticulum; required for normal content of cell wall beta-1,6-glucan
5D5	0	0.0335721	-0.168679	-0.010113	-0.17499	-0.167896	-0.0394912	CAGL0M05841g		KTR2	Mannosyltransferase involved in N-linked protein glycosylation; member of the KRE2/MNT1 mannosyltransferase family; KTR2 has a paralog, YUR1, that arose from the whole genome duplication
5G1	2	-0.135452	-0.134111	-0.515053	-0.218781	-0.695651	-0.149268	CAGL0D02750g
6C4	0	-0.0473061	-0.0479478	0	-0.0448637	-0.0857291	0.100236	CAGL0I10538g		SYF2	Member of the NineTeen Complex (NTC); NTC contains Prp19p and stabilizes U6 snRNA in catalytic forms of the spliceosome containing U2, U5, and U6 snRNAs; relocalizes to the cytosol in response to hypoxia; isy1 syf2 cells have defective spindles activiating cell cycle arrest
6D4	2	-2.07273	-2.80298	-2.71042	-2.17529	-2.69133	-2.8279	CAGL0M08778g		SWM1	Subunit of the anaphase-promoting complex (APC); APC is an E3 ubiquitin ligase that regulates the metaphase-anaphase transition and exit from mitosis; required for activation of the daughter-specific gene expression and spore wall maturation
6E4	0	0.04891	-0.0908923	0.36257	-0.0830421	0.155278	0.0771494	CAGL0J02288g	BAR1	BAR1	Aspartyl protease; secreted into the periplasmic space of mating type a cell; helps cells find mating partners; cleaves and inactivates alpha factor allowing cells to recover from alpha-factor-induced cell cycle arrest
6H4	0	0.125532	0.140629	0.295455	-0.0197752	0.0601215	0.166309	CAGL0H09460g		FAA2	Medium chain fatty acyl-CoA synthetase; activates imported fatty acids; accepts a wide range of fatty acid chain lengths with a preference for medium chains, C9:0-C13:0; localized to the peroxisome; comparative analysis suggests that a mitochondrially targeted form may result from translation starting at a non-canonical codon upstream of the annotated start codon
7C8	0	-0.191464	-0.21695	-0.214499	-0.171201	-0.42576	-0.0137628	CAGL0J08569g		OST3	Gamma subunit of the oligosaccharyltransferase complex of the ER lumen; complex catalyzes asparagine-linked glycosylation of newly synthesized proteins; Ost3p is important for N-glycosylation of a subset of proteins
7E3	0	0.234467	0.0786805	0.36257	0.0295349	0.0601215	0.112278	CAGL0G07887g		VOA1	ER protein that functions in assembly of the V0 sector of V-ATPase; functions with other assembly factors; null mutation enhances the vacuolar ATPase (V-ATPase) deficiency of a vma21 mutant impaired in endoplasmic reticulum (ER) retrieval
Individual mutants
aft1Δ	3	-4	-4.68959	-4	-6.11267	-0.74455	-0.312449	CAGL0H03487g		AFT1	Transcription factor involved in iron utilization and homeostasis; binds consensus site PyPuCACCCPu and activates transcription in response to changes in iron availability; in iron-replete conditions localization is regulated by Grx3p, Grx4p, and Fra2p, and promoter binding is negatively regulated via Grx3p-Grx4p binding; AFT1 has a paralog, AFT2, that arose from the whole genome duplication; rel…
ftr1Δ	3	-4	-3.67877	-2.81203	-1.95643	0.0943869	-0.0583855	CAGL0I06743g		FTR1	High affinity iron permease; involved in the transport of iron across the plasma membrane; forms complex with Fet3p; expression is regulated by iron; protein abundance increases in response to DNA replication stress
sef1Δ	3	-0.662417	-0.0982735	-0.127876	0.0271304	0.0918778	0.0348903	CAGL0A04455g		SEF1	Putative transcription factor; has homolog in Kluyveromyces lactis
fet3Δ	3	-4	-4.25775	-4	-4.47995	0.0375425	0.027186	CAGL0F06413g		FET3	Ferro-O2-oxidoreductase; multicopper oxidase that oxidizes ferrous (Fe2+) to ferric iron (Fe3+) for subsequent cellular uptake by transmembrane permease Ftr1p; required for high-affinity iron uptake and involved in mediating resistance to copper ion toxicity, belongs to class of integral membrane multicopper oxidases; protein abundance increases in response to DNA replication stress
fet4Δ	0	-0.0748297	0.0250341	0	0.0377805	-0.00620596	0.0422696	CAGL0F00187g		FET4	Low-affinity Fe(II) transporter of the plasma membrane
hap4Δ	0	-0.0979096	0.0378843	-0.0040256	0.0358164	-0.0128922	0.0856524	CAGL0K08624g		HAP4	Transcription factor; subunit of the heme-activated, glucose-repressed Hap2p/3p/4p/5p CCAAT-binding complex, a transcriptional activator and global regulator of respiratory gene expression; provides the principal activation function of the complex; involved in diauxic shift
hap5Δ	0	-0.0228626	0.0135532	0.00708093	0.0871748	-0.00993821	0.00700677	CAGL0K09900g	HAP5	HAP5	Subunit of the Hap2p/3p/4p/5p CCAAT-binding complex; complex is heme-activated and glucose repressed; complex is a transcriptional activator and global regulator of respiratory gene expression; required for assembly and DNA binding activity of the complex
			Mutants located in the 3rd sector display growth defects
