# Supplementary material for: A Novel Hybrid Iron Regulation Network Combines Features from Pathogenic and Nonpathogenic Yeasts
Source: mBio. 2016 Oct 18;7(5):e01782-16. doi: 10.1128/mBio.01782-16 (PMC5082906; doi:10.1128/mBio.01782-16)
Supplement: Dataset S2 — C. glabrata genes with ScAft1-binding motif PyPuCACCCPu in 5′ intergenic region (IR) identified by FIMO. Download [file mbo005163042sd2.xlsx]

## Sheet: Aft1 motif for Cg ORFs
C. glabrata genes with ScAft1 binding motif PyPuCACCCPu in 5' intergenic region (IR) with FIMO
														direct target genes of Aft1:
#pattern name	Cg ORF	gene name/Sc ortholog	start in IR	stop in IR	strand	score	p-value	q-value	matched sequence	1) Aft1 targets	2) Induction upon iron starvation			1)	down-regulated aft1Δ 4 h vs WT 4 h (≥ 2-fold, p≤ 0.05) = "Aft1 up".
1	CAGL0M12551g		133	140	-	146164	2.88e-06	0.852	CGCACCCG					2)	up-regulated 4 h vs 0 h in WT (≥ 2-fold, p≤ 0.05) = "Up @ 4h".
1	CAGL0M08602g	CCC2	203	210	-	146164	2.88e-06	0.852	CGCACCCG	Aft1 up	Up @ 4h
1	CAGL0E03520g	MRPL15	241	248	-	146164	2.88e-06	0.852	CGCACCCG
1	CAGL0H09394g		258	265	-	146164	2.88e-06	0.852	CGCACCCG
1	CAGL0H04653g	ERG6	277	284	-	146164	2.88e-06	0.852	CGCACCCG		Up @ 4h
1	CAGL0H07315g	PIB1	435	442	-	146164	2.88e-06	0.852	CGCACCCG
1	CAGL0E02299g	HRD1	461	468	-	146164	2.88e-06	0.852	CGCACCCG		Up @ 4h
1	CAGL0L03454g	SRS2	509	516	-	146164	2.88e-06	0.852	CGCACCCG
1	CAGL0J09702g	ACK1	513	520	-	146164	2.88e-06	0.852	CGCACCCG
1	CAGL0K07392g	ZRC1	558	565	-	146164	2.88e-06	0.852	CGCACCCG
1	CAGL0M01848g	SLM4	677	684	-	146164	2.88e-06	0.852	CGCACCCG
1	CAGL0D05566g	YEH1	800	807	-	146164	2.88e-06	0.852	CGCACCCG		Up @ 4h
1	CAGL0H10010g		1127	1134	-	146164	2.88e-06	0.852	CGCACCCG		Up @ 4h
1	CAGL0D05544g	PUF3	117	124	+	146164	2.88e-06	0.852	CGCACCCG
1	CAGL0M12529r		125	132	+	146164	2.88e-06	0.852	CGCACCCG
1	CAGL0H04631g	AP1	403	410	+	146164	2.88e-06	0.852	CGCACCCG		Up @ 4h
1	CAGL0B02365g	NAB6	494	501	+	146164	2.88e-06	0.852	CGCACCCG
1	CAGL0M01408g		767	774	+	146164	2.88e-06	0.852	CGCACCCG
1	CAGL0I07139g	LSC1	18	25	-	13956	1.68e-05	0.852	CACACCCG		Up @ 4h
1	CAGL0A00407g	SCL1	21	28	-	13956	1.68e-05	0.852	CGCACCCA
1	CAGL0F03069g	CAD1	185	192	-	13956	1.68e-05	0.852	CGCACCCA
1	CAGL0J10164g	RPL16A	196	203	-	13956	1.68e-05	0.852	CACACCCG
1	CAGL0I10098g	PWP7	201	208	-	13956	1.68e-05	0.852	CACACCCG
1	CAGL0H08756g		209	216	-	13956	1.68e-05	0.852	CACACCCG
1	CAGL0K07315g	YMR244C-A	271	278	-	13956	1.68e-05	0.852	CACACCCG
1	CAGL0F06787g	MND2	283	290	-	13956	1.68e-05	0.852	CACACCCG
1	CAGL0G06160g		284	291	-	13956	1.68e-05	0.852	CGCACCCA
1	CAGL0K11880g		327	334	-	13956	1.68e-05	0.852	CGCACCCA
1	CAGL0M03487g	RPC34	329	336	-	13956	1.68e-05	0.852	TGCACCCG
1	CAGL0L10912g	TPO4	350	357	-	13956	1.68e-05	0.852	CACACCCG		Up @ 4h
1	CAGL0F03113g	SNX41	352	359	-	13956	1.68e-05	0.852	CACACCCG		Up @ 4h
1	CAGL0G02123g		381	388	-	13956	1.68e-05	0.852	CGCACCCA		Up @ 4h
1	CAGL0G09515g		390	397	-	13956	1.68e-05	0.852	CACACCCG		Up @ 4h
1	CAGL0J00451g		390	397	-	13956	1.68e-05	0.852	TGCACCCG	Aft1 up	Up @ 4h
1	CAGL0G02123g		398	405	-	13956	1.68e-05	0.852	TGCACCCG		Up @ 4h
1	CAGL0B04301g	YPK3	410	417	-	13956	1.68e-05	0.852	CGCACCCA
1	CAGL0K01001g	YPP1	415	422	-	13956	1.68e-05	0.852	CGCACCCA
1	CAGL0E00957g	SEC5	426	433	-	13956	1.68e-05	0.852	CGCACCCA		Up @ 4h
1	CAGL0J11462g	YNL190W	427	434	-	13956	1.68e-05	0.852	CACACCCG
1	CAGL0D04158g	RSM25	429	436	-	13956	1.68e-05	0.852	CACACCCG
1	CAGL0M05593g	YSY6	441	448	-	13956	1.68e-05	0.852	TGCACCCG
1	CAGL0M00858g	MRPL4	449	456	-	13956	1.68e-05	0.852	CGCACCCA
1	CAGL0L06402g	YCF1	455	462	-	13956	1.68e-05	0.852	CGCACCCA
1	CAGL0C01925g	RAI1	470	477	-	13956	1.68e-05	0.852	TGCACCCG
1	CAGL0C03333g	FRE6	474	481	-	13956	1.68e-05	0.852	TGCACCCG	Aft1 up	Up @ 4h
1	CAGL0A02409g	YDR348C	478	485	-	13956	1.68e-05	0.852	CGCACCCA
1	CAGL0G02497g	MLP1	485	492	-	13956	1.68e-05	0.852	TGCACCCG
1	CAGL0L06512g		487	494	-	13956	1.68e-05	0.852	CACACCCG		Up @ 4h
1	CAGL0L09757g	SWD2	489	496	-	13956	1.68e-05	0.852	TGCACCCG
1	CAGL0I05588g	SMM1	492	499	-	13956	1.68e-05	0.852	CACACCCG
1	CAGL0J07436g	PDR16	518	525	-	13956	1.68e-05	0.852	CGCACCCA
1	CAGL0D04268g	CTF18	523	530	-	13956	1.68e-05	0.852	CACACCCG
1	CAGL0J03696g	ESA1	535	542	-	13956	1.68e-05	0.852	CGCACCCA
1	CAGL0K07744g	YSA1	550	557	-	13956	1.68e-05	0.852	CACACCCG
1	CAGL0M02629g	ISU1	556	563	-	13956	1.68e-05	0.852	TGCACCCG
1	CAGL0M08382g	MRP49	558	565	-	13956	1.68e-05	0.852	CGCACCCA
1	CAGL0G04433g		591	598	-	13956	1.68e-05	0.852	CGCACCCA
1	CAGL0E05324g	MIP1	613	620	-	13956	1.68e-05	0.852	TGCACCCG		Up @ 4h
1	CAGL0F00803g	GAL11B	615	622	-	13956	1.68e-05	0.852	CACACCCG		Up @ 4h
1	CAGL0K11528g	APN1	643	650	-	13956	1.68e-05	0.852	TGCACCCG
1	CAGL0C04389g		653	660	-	13956	1.68e-05	0.852	CGCACCCA
1	CAGL0M05181g	CUS1	655	662	-	13956	1.68e-05	0.852	CACACCCG
1	CAGL0K04631g		681	688	-	13956	1.68e-05	0.852	CACACCCG
1	CAGL0D02244g	MEK1	689	696	-	13956	1.68e-05	0.852	CACACCCG
1	CAGL0L09823g	CDC16	699	706	-	13956	1.68e-05	0.852	CGCACCCA
1	CAGL0I01870g	PEX24	702	709	-	13956	1.68e-05	0.852	CGCACCCA		Up @ 4h
1	CAGL0A03905g	HMX1	724	731	-	13956	1.68e-05	0.852	TGCACCCG	Aft1 up	Up @ 4h
1	CAGL0M08624g	MSW1	730	737	-	13956	1.68e-05	0.852	CACACCCG		Up @ 4h
1	CAGL0F08305g	MTM1	740	747	-	13956	1.68e-05	0.852	CACACCCG
1	CAGL0A02343g		763	770	-	13956	1.68e-05	0.852	CACACCCG
1	CAGL0L02849g	RET1	768	775	-	13956	1.68e-05	0.852	CACACCCG
1	CAGL0M01826g	ECM33	770	777	-	13956	1.68e-05	0.852	CACACCCG
1	CAGL0I02090g	KEL1	788	795	-	13956	1.68e-05	0.852	CACACCCG
1	CAGL0D04268g	CTF18	793	800	-	13956	1.68e-05	0.852	TGCACCCG
1	CAGL0B00682g	MGR1	841	848	-	13956	1.68e-05	0.852	CGCACCCA
1	CAGL0K05247g		846	853	-	13956	1.68e-05	0.852	CACACCCG		Up @ 4h
1	CAGL0F08481g	YGR266W	850	857	-	13956	1.68e-05	0.852	TGCACCCG
1	CAGL0I02794g	YOR114W	881	888	-	13956	1.68e-05	0.852	TGCACCCG		Up @ 4h
1	CAGL0H02365g	YMR262W	934	941	-	13956	1.68e-05	0.852	CACACCCG
1	CAGL0I03960g	VMA1	939	946	-	13956	1.68e-05	0.852	CACACCCG		Up @ 4h
1	CAGL0C02431g	FIR1	951	958	-	13956	1.68e-05	0.852	TGCACCCG
1	CAGL0J04048g	ISU2	956	963	-	13956	1.68e-05	0.852	CACACCCG		Up @ 4h
1	CAGL0K05093g	YME1	1008	1015	-	13956	1.68e-05	0.852	TGCACCCG		Up @ 4h
1	CAGL0A00517g	PMC1	1038	1045	-	13956	1.68e-05	0.852	CGCACCCA		Up @ 4h
1	CAGL0H02563g		1042	1049	-	13956	1.68e-05	0.852	TGCACCCG		Up @ 4h
1	CAGL0H02717g	PUS5	1062	1069	-	13956	1.68e-05	0.852	CACACCCG		Up @ 4h
1	CAGL0E04312g	STP1	1119	1126	-	13956	1.68e-05	0.852	CACACCCG
1	CAGL0H00418g		1129	1136	-	13956	1.68e-05	0.852	CGCACCCA
1	CAGL0J10494g		11	18	+	13956	1.68e-05	0.852	CGCACCCA
1	CAGL0C05071g	THI20	13	20	+	13956	1.68e-05	0.852	CACACCCG
1	CAGL0A02409g	YDR348C	21	28	+	13956	1.68e-05	0.852	CACACCCG
1	CAGL0D02266g	YOR352W	44	51	+	13956	1.68e-05	0.852	CACACCCG		Up @ 4h
1	CAGL0F08459g	MES1	52	59	+	13956	1.68e-05	0.852	TGCACCCG
1	CAGL0K07293g	FAA4	57	64	+	13956	1.68e-05	0.852	CACACCCG		Up @ 4h
1	CAGL0E05346g	VMA4	58	65	+	13956	1.68e-05	0.852	TGCACCCG		Up @ 4h
1	CAGL0I04598g	TCM62	80	87	+	13956	1.68e-05	0.852	TGCACCCG
1	CAGL0B02970g		87	94	+	13956	1.68e-05	0.852	CGCACCCA
1	CAGL0H03465g		90	97	+	13956	1.68e-05	0.852	TGCACCCG
1	CAGL0A03476g	SMF3	90	97	+	13956	1.68e-05	0.852	CACACCCG		Up @ 4h
1	CAGL0A03927g	MSS51	159	166	+	13956	1.68e-05	0.852	TGCACCCG
1	CAGL0G00308g	SCW4	170	177	+	13956	1.68e-05	0.852	TGCACCCG	Aft1 up	Up @ 4h
1	CAGL0F00759g		176	183	+	13956	1.68e-05	0.852	CACACCCG
1	CAGL0D04290g	SEC14	186	193	+	13956	1.68e-05	0.852	CACACCCG
1	CAGL0E05434g	TEA1	222	229	+	13956	1.68e-05	0.852	CGCACCCA
1	CAGL0C04411g		223	230	+	13956	1.68e-05	0.852	CGCACCCA		Up @ 4h
1	CAGL0A02321g		229	236	+	13956	1.68e-05	0.852	CACACCCG
1	CAGL0L06534g	SMI1	239	246	+	13956	1.68e-05	0.852	CACACCCG
1	CAGL0G06182g	YHR131C	245	252	+	13956	1.68e-05	0.852	CGCACCCA		Up @ 4h
1	CAGL0G02475g	RPL40A|RPL40B	245	252	+	13956	1.68e-05	0.852	TGCACCCG
1	CAGL0M05599g	TOS1	261	268	+	13956	1.68e-05	0.852	TGCACCCG
1	CAGL0M02607g	GIP3	279	286	+	13956	1.68e-05	0.852	TGCACCCG
1	CAGL0E04092g	SIT1	284	291	+	13956	1.68e-05	0.852	CACACCCG	Aft1 up	Up @ 4h
1	CAGL0J01265g	UTP15	297	304	+	13956	1.68e-05	0.852	CGCACCCA
1	CAGL0K11858g	PST2	299	306	+	13956	1.68e-05	0.852	CGCACCCA		Up @ 4h
1	CAGL0I09856g		317	324	+	13956	1.68e-05	0.852	CGCACCCA	Aft1 up	Up @ 4h
1	CAGL0L12518g		333	340	+	13956	1.68e-05	0.852	CACACCCG
1	CAGL0L11990g		354	361	+	13956	1.68e-05	0.852	CGCACCCA	Aft1 up	Up @ 4h
1	CAGL0L10934g	MOD5	359	366	+	13956	1.68e-05	0.852	CACACCCG
1	CAGL0G02409g		372	379	+	13956	1.68e-05	0.852	CACACCCG
1	CAGL0I02486g	ENO1	379	386	+	13956	1.68e-05	0.852	TGCACCCG
1	CAGL0K07568g	PMU3	385	392	+	13956	1.68e-05	0.852	TGCACCCG
1	CAGL0M00616g	VPS70	430	437	+	13956	1.68e-05	0.852	CGCACCCA		Up @ 4h
1	CAGL0G09317g	SKI6	441	448	+	13956	1.68e-05	0.852	CGCACCCA
1	CAGL0C03311g		448	455	+	13956	1.68e-05	0.852	TGCACCCG
1	CAGL0B04609g	YAF9	451	458	+	13956	1.68e-05	0.852	CGCACCCA
1	CAGL0G06138g	YCK1	476	483	+	13956	1.68e-05	0.852	CGCACCCA
1	CAGL0L06380r		483	490	+	13956	1.68e-05	0.852	CGCACCCA
1	CAGL0G05247g	DOA4	500	507	+	13956	1.68e-05	0.852	CGCACCCA		Up @ 4h
1	CAGL0L00825g	AGE2	613	620	+	13956	1.68e-05	0.852	CGCACCCA
1	CAGL0I01320g	OSM1	617	624	+	13956	1.68e-05	0.852	CACACCCG
1	CAGL0D03322g	IZH3	647	654	+	13956	1.68e-05	0.852	CACACCCG
1	CAGL0F02717g	PDH1	765	772	+	13956	1.68e-05	0.852	CACACCCG		Up @ 4h
1	CAGL0I07161g	ARP8	788	795	+	13956	1.68e-05	0.852	CACACCCG
1	CAGL0A00385g	KAP122	789	796	+	13956	1.68e-05	0.852	CGCACCCA
1	CAGL0A03949g	COQ9	859	866	+	13956	1.68e-05	0.852	CACACCCG
1	CAGL0J10846g	PCL5	907	914	+	13956	1.68e-05	0.852	CACACCCG		Up @ 4h
1	CAGL0C03311g		935	942	+	13956	1.68e-05	0.852	CACACCCG
1	CAGL0H02365g	YMR262W	1022	1029	+	13956	1.68e-05	0.852	TGCACCCG
1	CAGL0H05137g	ALD6	2	9	+	132956	3.94e-05	0.852	CACACCCA
1	CAGL0K01749g	OSH2	7	14	+	132956	3.94e-05	0.852	TACACCCG		Up @ 4h
1	CAGL0C00253g		8	15	+	132956	3.94e-05	0.852	CACACCCA
1	CAGL0M03305g		36	43	-	132956	3.94e-05	0.852	CACACCCA
1	CAGL0L08932g	LSP1	37	44	-	132956	3.94e-05	0.852	TGCACCCA		Up @ 4h
1	CAGL0A01111g	ATP15	37	44	-	132956	3.94e-05	0.852	CACACCCA
1	CAGL0J05984g	AAH1	45	52	+	132956	3.94e-05	0.852	CACACCCA
1	CAGL0K01221g	PEX8	46	53	+	132956	3.94e-05	0.852	CACACCCA		Up @ 4h
1	CAGL0H06655g	RRD1	55	62	+	132956	3.94e-05	0.852	TGCACCCA
1	CAGL0F06831g	MGA2	53	60	-	132956	3.94e-05	0.852	TGCACCCA		Up @ 4h
1	CAGL0H07601g	HFM1	64	71	+	132956	3.94e-05	0.852	CACACCCA		Up @ 4h
1	CAGL0F01243g	MDM38	58	65	-	132956	3.94e-05	0.852	CACACCCA
1	CAGL0F04785g		58	65	-	132956	3.94e-05	0.852	TGCACCCA
1	CAGL0L04818g	YGR117C	60	67	-	132956	3.94e-05	0.852	TACACCCG
1	CAGL0L08250g	SSL2	69	76	+	132956	3.94e-05	0.852	CACACCCA
1	CAGL0K05995g	LCB5	67	74	-	132956	3.94e-05	0.852	CACACCCA
1	CAGL0M02849g	RPS0A|RPS0B	74	81	+	132956	3.94e-05	0.852	TGCACCCA
1	CAGL0B00946g		84	91	+	132956	3.94e-05	0.852	TACACCCG		Up @ 4h
1	CAGL0B03611g		81	88	-	132956	3.94e-05	0.852	CACACCCA
1	CAGL0G03267g	AST1	95	102	+	132956	3.94e-05	0.852	CACACCCA
1	CAGL0C02651g	ATP10	91	98	-	132956	3.94e-05	0.852	CACACCCA
1	CAGL0L00495g	HSC82	99	106	+	132956	3.94e-05	0.852	CACACCCA
1	CAGL0F04785g		102	109	+	132956	3.94e-05	0.852	TGCACCCA
1	CAGL0K04499g	ADE6	103	110	+	132956	3.94e-05	0.852	CACACCCA
1	CAGL0A03949g	COQ9	117	124	+	132956	3.94e-05	0.852	CACACCCA
1	CAGL0H04521g	RPL32	118	125	+	132956	3.94e-05	0.852	CACACCCA
1	CAGL0M07832g	REC107	119	126	+	132956	3.94e-05	0.852	CACACCCA
1	CAGL0C05247g	MET22	129	136	+	132956	3.94e-05	0.852	CACACCCA
1	CAGL0D02150g	SMX2	134	141	+	132956	3.94e-05	0.852	CACACCCA
1	CAGL0F04939g	MCM5	127	134	-	132956	3.94e-05	0.852	CACACCCA
1	CAGL0G07403g	SRC1	127	134	-	132956	3.94e-05	0.852	CACACCCA		Up @ 4h
1	CAGL0B03611g		135	142	-	132956	3.94e-05	0.852	CACACCCA
1	CAGL0L11462g	RPL6B	143	150	+	132956	3.94e-05	0.852	TGCACCCA
1	CAGL0G00308g	SCW4	153	160	+	132956	3.94e-05	0.852	CACACCCA	Aft1 up	Up @ 4h
1	CAGL0E01221g	GIR2	155	162	-	132956	3.94e-05	0.852	TGCACCCA
1	CAGL0H04983g	PSA1	162	169	+	132956	3.94e-05	0.852	CACACCCA	Aft1 up	Up @ 4h
1	CAGL0K12034g	ENA1	158	165	-	132956	3.94e-05	0.852	CACACCCA
1	CAGL0D04664r		163	170	-	132956	3.94e-05	0.852	TGCACCCA
1	CAGL0I07557g	RIB3	172	179	+	132956	3.94e-05	0.852	CACACCCA
1	CAGL0L08778g	TAF3	183	190	+	132956	3.94e-05	0.852	CACACCCA
1	CAGL0C03718r		187	194	+	132956	3.94e-05	0.852	TACACCCG
1	CAGL0M03311g	GTT3	191	198	+	132956	3.94e-05	0.852	CACACCCA
1	CAGL0L01727g	DCW1	193	200	+	132956	3.94e-05	0.852	CACACCCA
1	CAGL0E01221g	GIR2	187	194	-	132956	3.94e-05	0.852	TGCACCCA
1	CAGL0J02662g	IRC5	201	208	+	132956	3.94e-05	0.852	CACACCCA
1	CAGL0H10054g	YBR053C	196	203	-	132956	3.94e-05	0.852	CACACCCA		Up @ 4h
1	CAGL0H07007g	PRE8	200	207	-	132956	3.94e-05	0.852	CACACCCA		Up @ 4h
1	CAGL0A01045g	FUM1	213	220	+	132956	3.94e-05	0.852	CACACCCA
1	CAGL0A03927g	MSS51	210	217	-	132956	3.94e-05	0.852	TGCACCCA
1	CAGL0F06413g	FET3	218	225	+	132956	3.94e-05	0.852	TGCACCCA	Aft1 up	Up @ 4h
1	CAGL0F09031g	RPS4B|RPS4A	214	221	-	132956	3.94e-05	0.852	TGCACCCA
1	CAGL0I02992g	HCH1	217	224	-	132956	3.94e-05	0.852	CACACCCA
1	CAGL0B03927g	TMA22	219	226	-	132956	3.94e-05	0.852	CACACCCA
1	CAGL0A02530g		233	240	+	132956	3.94e-05	0.852	CACACCCA
1	CAGL0B03333g	PAF1	240	247	-	132956	3.94e-05	0.852	CACACCCA
1	CAGL0I10725g	YGR122W	249	256	+	132956	3.94e-05	0.852	CACACCCA
1	CAGL0M10417g	RCR2	250	257	+	132956	3.94e-05	0.852	TACACCCG
1	CAGL0B00924g	BIK1	244	251	-	132956	3.94e-05	0.852	TACACCCG		Up @ 4h
1	CAGL0I07865g	PHM7	252	259	-	132956	3.94e-05	0.852	TACACCCG		Up @ 4h
1	CAGL0H06677g		254	261	-	132956	3.94e-05	0.852	TGCACCCA
1	CAGL0H04543g		263	270	+	132956	3.94e-05	0.852	TACACCCG
1	CAGL0F06413g	FET3	266	273	+	132956	3.94e-05	0.852	TGCACCCA	Aft1 up	Up @ 4h
1	CAGL0I07865g	PHM7	260	267	-	132956	3.94e-05	0.852	TACACCCG		Up @ 4h
1	CAGL0M06765g	SIW14	261	268	-	132956	3.94e-05	0.852	TGCACCCA
1	CAGL0F04103g	YBL028C	262	269	-	132956	3.94e-05	0.852	CACACCCA
1	CAGL0L03091g	SET3	262	269	-	132956	3.94e-05	0.852	CACACCCA
1	CAGL0D03806g	FYV4	264	271	-	132956	3.94e-05	0.852	CACACCCA
1	CAGL0H01881g	CDC8	265	272	-	132956	3.94e-05	0.852	CACACCCA
1	CAGL0M11902g		273	280	+	132956	3.94e-05	0.852	TGCACCCA		Up @ 4h
1	CAGL0H03355g	KXD1	273	280	+	132956	3.94e-05	0.852	CACACCCA
1	CAGL0E00913g	CDC37	270	277	-	132956	3.94e-05	0.852	TGCACCCA		Up @ 4h
1	CAGL0G02871g		277	284	+	132956	3.94e-05	0.852	TGCACCCA
1	CAGL0F00737g	LDB19	281	288	+	132956	3.94e-05	0.852	TGCACCCA
1	CAGL0E03289g		282	289	+	132956	3.94e-05	0.852	CACACCCA
1	CAGL0H05445g	PGI1	276	283	-	132956	3.94e-05	0.852	CACACCCA		Up @ 4h
1	CAGL0K10912g	MRPL24	278	285	-	132956	3.94e-05	0.852	TACACCCG
1	CAGL0A03102g	ARO10	290	297	+	132956	3.94e-05	0.852	TACACCCG
1	CAGL0I08657r		293	300	+	132956	3.94e-05	0.852	CACACCCA
1	CAGL0H09174g	PEX1	295	302	+	132956	3.94e-05	0.852	TGCACCCA		Up @ 4h
1	CAGL0L09108g	PDH1	297	304	+	132956	3.94e-05	0.852	TACACCCG		Up @ 4h
1	CAGL0L03113g	GMH1	297	304	+	132956	3.94e-05	0.852	CACACCCA
1	CAGL0E02431g		299	306	+	132956	3.94e-05	0.852	CACACCCA
1	CAGL0E01969g	SMF1	294	301	-	132956	3.94e-05	0.852	TGCACCCA	Aft1 up	Up @ 4h
1	CAGL0M08756g	EXG2	295	302	-	132956	3.94e-05	0.852	CACACCCA	Aft1 up	Up @ 4h
1	CAGL0J03146g	RNR1	305	312	+	132956	3.94e-05	0.852	CACACCCA	Aft1 up	Up @ 4h
1	CAGL0F01463g	TIR1	305	312	+	132956	3.94e-05	0.852	CACACCCA		Up @ 4h
1	CAGL0L12298g	PDS1	298	305	-	132956	3.94e-05	0.852	TGCACCCA
1	CAGL0L01573g		307	314	+	132956	3.94e-05	0.852	CACACCCA
1	CAGL0G02035g	CKA2	301	308	-	132956	3.94e-05	0.852	TACACCCG
1	CAGL0M07854g	LSM8	303	310	-	132956	3.94e-05	0.852	CACACCCA
1	CAGL0M06743r		311	318	+	132956	3.94e-05	0.852	TGCACCCA
1	CAGL0F05137g		305	312	-	132956	3.94e-05	0.852	CACACCCA
1	CAGL0M05401g		314	321	+	132956	3.94e-05	0.852	TGCACCCA	Aft1 up	Up @ 4h
1	CAGL0M07381g		315	322	+	132956	3.94e-05	0.852	CACACCCA
1	CAGL0M07381g		323	330	+	132956	3.94e-05	0.852	CACACCCA
1	CAGL0B01188g	TOS4	324	331	+	132956	3.94e-05	0.852	CACACCCA
1	CAGL0K01155g		326	333	+	132956	3.94e-05	0.852	CACACCCA
1	CAGL0L08272g	CCT2	320	327	-	132956	3.94e-05	0.852	CACACCCA
1	CAGL0B01188g	TOS4	330	337	+	132956	3.94e-05	0.852	CACACCCA
1	CAGL0L13222g	SIC1	335	342	+	132956	3.94e-05	0.852	CACACCCA
1	CAGL0K12650g	TUB2	335	342	+	132956	3.94e-05	0.852	TACACCCG
1	CAGL0I06963g	NIF3	328	335	-	132956	3.94e-05	0.852	TGCACCCA
1	CAGL0A01067g	KEL3	330	337	-	132956	3.94e-05	0.852	CACACCCA
1	CAGL0I06743g	FTR1	338	345	+	132956	3.94e-05	0.852	TGCACCCA	Aft1 up	Up @ 4h
1	CAGL0G08173g	RPS31	340	347	+	132956	3.94e-05	0.852	TGCACCCA
1	CAGL0K01199g	YOL073C	343	350	-	132956	3.94e-05	0.852	CACACCCA		Up @ 4h
1	CAGL0K02343g	YPR022C	351	358	+	132956	3.94e-05	0.852	TACACCCG
1	CAGL0C02761g	ERP4	356	363	-	132956	3.94e-05	0.852	TACACCCG
1	CAGL0D04686g	AXL1	363	370	+	132956	3.94e-05	0.852	TGCACCCA	Aft1 up	Up @ 4h
1	CAGL0H06523g	PAN6	359	366	-	132956	3.94e-05	0.852	TGCACCCA
1	CAGL0J06006g	GIM3	360	367	-	132956	3.94e-05	0.852	CACACCCA
1	CAGL0L05764r		360	367	-	132956	3.94e-05	0.852	CACACCCA
1	CAGL0C01155g	YLR224W	361	368	-	132956	3.94e-05	0.852	TACACCCG
1	CAGL0H10626g		372	379	+	132956	3.94e-05	0.852	TGCACCCA
1	CAGL0G08151g	GRX3	367	374	-	132956	3.94e-05	0.852	TGCACCCA
1	CAGL0B01188g	TOS4	368	375	-	132956	3.94e-05	0.852	TGCACCCA
1	CAGL0M02871g	MNN5	369	376	-	132956	3.94e-05	0.852	TACACCCG
1	CAGL0M08712g	AKR1	374	381	-	132956	3.94e-05	0.852	TACACCCG
1	CAGL0M07403g	OAZ1	377	384	-	132956	3.94e-05	0.852	CACACCCA	Aft1 up	Up @ 4h
1	CAGL0F08745g	TMA10	385	392	+	132956	3.94e-05	0.852	CACACCCA		Up @ 4h
1	CAGL0M07403g	OAZ1	385	392	-	132956	3.94e-05	0.852	CACACCCA	Aft1 up	Up @ 4h
1	CAGL0A02816g		399	406	+	132956	3.94e-05	0.852	TGCACCCA	Aft1 up	Up @ 4h
1	CAGL0I07843g	ADH1	411	418	+	132956	3.94e-05	0.852	TACACCCG
1	CAGL0E03608g	NPR3	405	412	-	132956	3.94e-05	0.852	CACACCCA
1	CAGL0K06919g	MCX1	411	418	-	132956	3.94e-05	0.852	TGCACCCA
1	CAGL0I07843g	ADH1	419	426	+	132956	3.94e-05	0.852	TACACCCG
1	CAGL0E02315g	HTZ1	421	428	+	132956	3.94e-05	0.852	TACACCCG
1	CAGL0K05973g	HSP60	422	429	+	132956	3.94e-05	0.852	CACACCCA
1	CAGL0K08514g	HSL1	416	423	-	132956	3.94e-05	0.852	CACACCCA
1	CAGL0F05753g	CDC1	419	426	-	132956	3.94e-05	0.852	TGCACCCA
1	CAGL0C03696g	YDR089W	420	427	-	132956	3.94e-05	0.852	TACACCCG
1	CAGL0B04279g	RKM3	428	435	-	132956	3.94e-05	0.852	CACACCCA
1	CAGL0J04422g	PIM1	438	445	+	132956	3.94e-05	0.852	TGCACCCA
1	CAGL0M10263g		433	440	-	132956	3.94e-05	0.852	TGCACCCA
1	CAGL0K01177g	PAC10	434	441	-	132956	3.94e-05	0.852	CACACCCA
1	CAGL0M09911g	DUS4	442	449	+	132956	3.94e-05	0.852	CACACCCA
1	CAGL0E01243g	TIS11/CTH2	442	449	+	132956	3.94e-05	0.852	TGCACCCA	Aft1 up	Up @ 4h
1	CAGL0D02398g	YLR118C	443	450	+	132956	3.94e-05	0.852	TGCACCCA
1	CAGL0C04719g	VPS25	445	452	+	132956	3.94e-05	0.852	TACACCCG
1	CAGL0M10829g		446	453	+	132956	3.94e-05	0.852	CACACCCA
1	CAGL0M10890g	PPG1	439	446	-	132956	3.94e-05	0.852	CACACCCA
1	CAGL0M02013g	ATG29	446	453	+	132956	3.94e-05	0.852	TGCACCCA		Up @ 4h
1	CAGL0H07623g	RMR1	441	448	-	132956	3.94e-05	0.852	CACACCCA
1	CAGL0K08052g	ASR1	441	448	-	132956	3.94e-05	0.852	CACACCCA
1	CAGL0E03267g		445	452	-	132956	3.94e-05	0.852	CACACCCA
1	CAGL0E02321g	PLB3	446	453	-	132956	3.94e-05	0.852	TACACCCG
1	CAGL0I02750g	BZZ1	448	455	-	132956	3.94e-05	0.852	TGCACCCA
1	CAGL0C03245g	ATG10	457	464	+	132956	3.94e-05	0.852	TGCACCCA
1	CAGL0B01203g	RPL37A	464	471	+	132956	3.94e-05	0.852	TGCACCCA
1	CAGL0A01366g		464	471	+	132956	3.94e-05	0.852	CACACCCA
1	CAGL0H04807g	TRM9	461	468	-	132956	3.94e-05	0.852	CACACCCA
1	CAGL0I07535g	YOL098C	465	472	-	132956	3.94e-05	0.852	CACACCCA
1	CAGL0E01243g	TIS11/CTH2	474	481	+	132956	3.94e-05	0.852	TGCACCCA	Aft1 up	Up @ 4h
1	CAGL0B03619g	PRB1	478	485	+	132956	3.94e-05	0.852	CACACCCA	Aft1 up	Up @ 4h
1	CAGL0L02739g	SAS5	472	479	-	132956	3.94e-05	0.852	TGCACCCA
1	CAGL0E03938g	RPL8B	485	492	+	132956	3.94e-05	0.852	CACACCCA
1	CAGL0H07023g	TIM11	488	495	+	132956	3.94e-05	0.852	CACACCCA
1	CAGL0B02057g		484	491	-	132956	3.94e-05	0.852	CACACCCA
1	CAGL0F04983g	DBP9	492	499	+	132956	3.94e-05	0.852	CACACCCA
1	CAGL0L07546g	BAP2	496	503	+	132956	3.94e-05	0.852	CACACCCA
1	CAGL0F05775g	SAS4	504	511	+	132956	3.94e-05	0.852	TGCACCCA
1	CAGL0H08393g		506	513	+	132956	3.94e-05	0.852	TACACCCG
1	CAGL0B01203g	RPL37A	502	509	-	132956	3.94e-05	0.852	CACACCCA
1	CAGL0B01203g	RPL37A	508	515	-	132956	3.94e-05	0.852	CACACCCA
1	CAGL0J09966g	YDJ1	516	523	-	132956	3.94e-05	0.852	CACACCCA
1	CAGL0D06688g	ALD4	524	531	+	132956	3.94e-05	0.852	CACACCCA		Up @ 4h
1	CAGL0M02871g	MNN5	526	533	+	132956	3.94e-05	0.852	CACACCCA
1	CAGL0C02673g	ART10	527	534	+	132956	3.94e-05	0.852	CACACCCA
1	CAGL0L08800g	RET3	520	527	-	132956	3.94e-05	0.852	CACACCCA
1	CAGL0K02123g	RPS26A	531	538	+	132956	3.94e-05	0.852	CACACCCA
1	CAGL0B03619g	PRB1	532	539	+	132956	3.94e-05	0.852	CACACCCA	Aft1 up	Up @ 4h
1	CAGL0L13200g	BOS1	526	533	-	132956	3.94e-05	0.852	CACACCCA
1	CAGL0G09086g		534	541	+	132956	3.94e-05	0.852	TACACCCG
1	CAGL0D05764g	SFI1	539	546	+	132956	3.94e-05	0.852	CACACCCA
1	CAGL0M06237g	EHT1	541	548	+	132956	3.94e-05	0.852	TGCACCCA
1	CAGL0M05423g	MCM7	536	543	-	132956	3.94e-05	0.852	TGCACCCA
1	CAGL0L00473g	YMR187C	537	544	-	132956	3.94e-05	0.852	CACACCCA		Up @ 4h
1	CAGL0K00407g	AIM27	539	546	-	132956	3.94e-05	0.852	CACACCCA
1	CAGL0F06501g	ARG7	540	547	-	132956	3.94e-05	0.852	CACACCCA
1	CAGL0H04499g	HLJ1	542	549	-	132956	3.94e-05	0.852	CACACCCA
1	CAGL0B00990g	HBN1	555	562	+	132956	3.94e-05	0.852	CACACCCA		Up @ 4h
1	CAGL0F08767g		549	556	-	132956	3.94e-05	0.852	CACACCCA
1	CAGL0A03080g	YDR379C-A	550	557	-	132956	3.94e-05	0.852	TACACCCG
1	CAGL0M12408g	RPL34B|RPL34A	566	573	+	132956	3.94e-05	0.852	TGCACCCA
1	CAGL0L01749g	PRI2	559	566	-	132956	3.94e-05	0.852	CACACCCA	Aft1 up	Up @ 4h
1	CAGL0I10648g	ASN2	571	578	-	132956	3.94e-05	0.852	CACACCCA
1	CAGL0I00858g	CIN4	579	586	+	132956	3.94e-05	0.852	CACACCCA
1	CAGL0B00990g	HBN1	575	582	-	132956	3.94e-05	0.852	TACACCCG		Up @ 4h
1	CAGL0G08426g	FAR10	588	595	+	132956	3.94e-05	0.852	TGCACCCA
1	CAGL0L12606g	ISM1	589	596	-	132956	3.94e-05	0.852	TACACCCG
1	CAGL0I02134g	PEX21B	600	607	+	132956	3.94e-05	0.852	CACACCCA		Up @ 4h
1	CAGL0I05522g		606	613	-	132956	3.94e-05	0.852	CACACCCA		Up @ 4h
1	CAGL0L04488g	SWT1	613	620	+	132956	3.94e-05	0.852	CACACCCA
1	CAGL0H09196g	VRG4	615	622	-	132956	3.94e-05	0.852	TGCACCCA
1	CAGL0J11682g	MIC17	624	631	-	132956	3.94e-05	0.852	TGCACCCA
1	CAGL0D00572g	VAM6	633	640	+	132956	3.94e-05	0.852	CACACCCA
1	CAGL0F00957g	TPD3	636	643	+	132956	3.94e-05	0.852	TGCACCCA
1	CAGL0M08734g	YDR262W	644	651	+	132956	3.94e-05	0.852	CACACCCA
1	CAGL0L00825g	AGE2	640	647	-	132956	3.94e-05	0.852	CACACCCA
1	CAGL0F06391g	BUB2	660	667	+	132956	3.94e-05	0.852	CACACCCA	Aft1 up	Up @ 4h
1	CAGL0H09130g	MNN4	664	671	+	132956	3.94e-05	0.852	TGCACCCA
1	CAGL0J02640g	RSC8	660	667	-	132956	3.94e-05	0.852	CACACCCA
1	CAGL0A03905g	HMX1	673	680	+	132956	3.94e-05	0.852	TGCACCCA	Aft1 up	Up @ 4h
1	CAGL0I06743g	FTR1	683	690	-	132956	3.94e-05	0.852	TGCACCCA	Aft1 up	Up @ 4h
1	CAGL0F00715g		689	696	-	132956	3.94e-05	0.852	TGCACCCA		Up @ 4h
1	CAGL0I01848g	SKG6	690	697	-	132956	3.94e-05	0.852	CACACCCA
1	CAGL0E06204g	VMA11	691	698	-	132956	3.94e-05	0.852	TGCACCCA
1	CAGL0G07777g	MDR1	703	710	-	132956	3.94e-05	0.852	CACACCCA
1	CAGL0G02937g		705	712	-	132956	3.94e-05	0.852	CACACCCA		Up @ 4h
1	CAGL0L02321g	MET14	724	731	-	132956	3.94e-05	0.852	TACACCCG
1	CAGL0D02134g		731	738	-	132956	3.94e-05	0.852	CACACCCA		Up @ 4h
1	CAGL0K00495g		747	754	-	132956	3.94e-05	0.852	TGCACCCA
1	CAGL0M02365g	PPT2	763	770	+	132956	3.94e-05	0.852	TGCACCCA
1	CAGL0F06809g	YVH1	765	772	+	132956	3.94e-05	0.852	TGCACCCA
1	CAGL0L06710g		766	773	-	132956	3.94e-05	0.852	TGCACCCA
1	CAGL0L06776g		769	776	-	132956	3.94e-05	0.852	CACACCCA
1	CAGL0F04763g		770	777	-	132956	3.94e-05	0.852	TGCACCCA	Aft1 up	Up @ 4h
1	CAGL0M02365g	PPT2	787	794	-	132956	3.94e-05	0.852	CACACCCA
1	CAGL0D06512g		804	811	+	132956	3.94e-05	0.852	CACACCCA		Up @ 4h
1	CAGL0I06787g	DDI1	805	812	-	132956	3.94e-05	0.852	CACACCCA		Up @ 4h
1	CAGL0D06512g		813	820	+	132956	3.94e-05	0.852	CACACCCA		Up @ 4h
1	CAGL0F04763g		814	821	+	132956	3.94e-05	0.852	TGCACCCA	Aft1 up	Up @ 4h
1	CAGL0A01089g	YPL272C	820	827	+	132956	3.94e-05	0.852	CACACCCA		Up @ 4h
1	CAGL0I07557g	RIB3	815	822	-	132956	3.94e-05	0.852	CACACCCA
1	CAGL0G07425g	AMD1	828	835	+	132956	3.94e-05	0.852	CACACCCA		Up @ 4h
1	CAGL0I04994g	MET6	823	830	-	132956	3.94e-05	0.852	TACACCCG
1	CAGL0M10351g	MAF1	826	833	-	132956	3.94e-05	0.852	CACACCCA
1	CAGL0A01366g		837	844	+	132956	3.94e-05	0.852	TACACCCG
1	CAGL0E00627g	SRB8	839	846	+	132956	3.94e-05	0.852	TACACCCG
1	CAGL0I04004g	YDL183C	833	840	-	132956	3.94e-05	0.852	CACACCCA
1	CAGL0I10626g	YGR125W	850	857	-	132956	3.94e-05	0.852	CACACCCA
1	CAGL0I07315g	YOR131C	859	866	-	132956	3.94e-05	0.852	CACACCCA
1	CAGL0I00594g	GSP2	868	875	+	132956	3.94e-05	0.852	TGCACCCA
1	CAGL0E00583g	TRX3	869	876	+	132956	3.94e-05	0.852	CACACCCA
1	CAGL0F08085g	FMP43	914	921	+	132956	3.94e-05	0.852	CACACCCA
1	CAGL0M07612g	FMS1	921	928	+	132956	3.94e-05	0.852	TACACCCG
1	CAGL0I08107g	NBA1	919	926	-	132956	3.94e-05	0.852	TGCACCCA
1	CAGL0J00473g	CIC1	933	940	-	132956	3.94e-05	0.852	CACACCCA
1	CAGL0E02915g		951	958	+	132956	3.94e-05	0.852	CACACCCA
1	CAGL0I02464g	SPC97	959	966	+	132956	3.94e-05	0.852	TACACCCG
1	CAGL0M05863g	TFA2	963	970	+	132956	3.94e-05	0.852	CACACCCA
1	CAGL0C01199g	UPC2A	989	996	-	132956	3.94e-05	0.852	CACACCCA
1	CAGL0J03256g	PTP3	994	1001	-	132956	3.94e-05	0.852	CACACCCA
1	CAGL0L00935g	APQ12	1020	1027	+	132956	3.94e-05	0.852	CACACCCA
1	CAGL0L03157g		1054	1061	+	132956	3.94e-05	0.852	CACACCCA		Up @ 4h
1	CAGL0L03135g	SPO14	1047	1054	-	132956	3.94e-05	0.852	CACACCCA		Up @ 4h
1	CAGL0I10725g	YGR122W	1057	1064	+	132956	3.94e-05	0.852	CACACCCA
1	CAGL0G00308g	SCW4	1067	1074	+	132956	3.94e-05	0.852	CACACCCA	Aft1 up	Up @ 4h
1	CAGL0C04433g	MCD1	1065	1072	-	132956	3.94e-05	0.852	CACACCCA	Aft1 up	Up @ 4h
1	CAGL0M08800g		1077	1084	+	132956	3.94e-05	0.852	TACACCCG
1	CAGL0M10417g	RCR2	1079	1086	-	132956	3.94e-05	0.852	CACACCCA
1	CAGL0A04235g	SAS3	1083	1090	-	132956	3.94e-05	0.852	TGCACCCA
1	CAGL0G02717g	SGA1	1121	1128	-	132956	3.94e-05	0.852	TGCACCCA		Up @ 4h
1	CAGL0H04499g	HLJ1	1143	1150	+	132956	3.94e-05	0.852	TACACCCG
1	CAGL0M00594g		1145	1152	+	132956	3.94e-05	0.852	CACACCCA		Up @ 4h
1	CAGL0G04873g	ROM2	1165	1172	+	132956	3.94e-05	0.852	TGCACCCA
1	CAGL0M02849g	RPS0A|RPS0B	1163	1170	-	132956	3.94e-05	0.852	CACACCCA
1	CAGL0K00605g	CDC6	1188	1195	-	132956	3.94e-05	0.852	CACACCCA	Aft1 up	Up @ 4h
1	CAGL0L03113g	GMH1	5	12	+	126352	5.15e-05	0.852	TACACCCA
1	CAGL0H10010g		7	14	+	126352	5.15e-05	0.852	TACACCCA		Up @ 4h
1	CAGL0K08382g	RPS21A|RPS21B	9	16	+	126352	5.15e-05	0.852	TACACCCA
1	CAGL0B04917g	IDP2	12	19	+	126352	5.15e-05	0.852	TACACCCA
1	CAGL0M06941g	YNL022C	7	14	-	126352	5.15e-05	0.852	TACACCCA
1	CAGL0K02453g	RLF2	29	36	+	126352	5.15e-05	0.852	TACACCCA
1	CAGL0M01474g	NCB2	32	39	+	126352	5.15e-05	0.852	TACACCCA
1	CAGL0C05225g	CRT10	41	48	+	126352	5.15e-05	0.852	TACACCCA		Up @ 4h
1	CAGL0B04917g	IDP2	45	52	+	126352	5.15e-05	0.852	TACACCCA
1	CAGL0A01111g	ATP15	43	50	-	126352	5.15e-05	0.852	TACACCCA
1	CAGL0E02805g	HIR1	56	63	+	126352	5.15e-05	0.852	TACACCCA
1	CAGL0F03487g	GON7	57	64	-	126352	5.15e-05	0.852	TACACCCA
1	CAGL0A03212g	ATO3	62	69	-	126352	5.15e-05	0.852	TACACCCA
1	CAGL0D02442g	LEM3	70	77	+	126352	5.15e-05	0.852	TACACCCA
1	CAGL0A02508g	YDR352W	71	78	+	126352	5.15e-05	0.852	TACACCCA
1	CAGL0D02948g	KAR2	72	79	+	126352	5.15e-05	0.852	TACACCCA
1	CAGL0K08734g	YIR014W	81	88	+	126352	5.15e-05	0.852	TACACCCA		Up @ 4h
1	CAGL0J10164g	RPL16A	81	88	+	126352	5.15e-05	0.852	TACACCCA
1	CAGL0G02651g	FYV10	76	83	-	126352	5.15e-05	0.852	TACACCCA
1	CAGL0K07788g	LYS2	78	85	-	126352	5.15e-05	0.852	TACACCCA
1	CAGL0I02486g	ENO1	90	97	+	126352	5.15e-05	0.852	TACACCCA
1	CAGL0M11308g	YPK9	99	106	+	126352	5.15e-05	0.852	TACACCCA
1	CAGL0D02178g	TAT2	99	106	+	126352	5.15e-05	0.852	TACACCCA
1	CAGL0J10164g	RPL16A	103	110	+	126352	5.15e-05	0.852	TACACCCA
1	CAGL0E03179g	PTI1	104	111	+	126352	5.15e-05	0.852	TACACCCA
1	CAGL0G01584g	BDP1	106	113	+	126352	5.15e-05	0.852	TACACCCA
1	CAGL0L08954g	ULA1	106	113	+	126352	5.15e-05	0.852	TACACCCA
1	CAGL0F07601g	CWP1	111	118	-	126352	5.15e-05	0.852	TACACCCA		Up @ 4h
1	CAGL0E01221g	GIR2	123	130	+	126352	5.15e-05	0.852	TACACCCA
1	CAGL0H04521g	RPL32	126	133	+	126352	5.15e-05	0.852	TACACCCA
1	CAGL0G09108g		133	140	+	126352	5.15e-05	0.852	TACACCCA
1	CAGL0J10428g	BUD2	135	142	+	126352	5.15e-05	0.852	TACACCCA
1	CAGL0H04521g	RPL32	136	143	+	126352	5.15e-05	0.852	TACACCCA
1	CAGL0G05918g	CHS7	129	136	-	126352	5.15e-05	0.852	TACACCCA
1	CAGL0A00495g	PMA1	141	148	+	126352	5.15e-05	0.852	TACACCCA
1	CAGL0L05478g	RPE1	143	150	+	126352	5.15e-05	0.852	TACACCCA
1	CAGL0M01254g	STE12	152	159	+	126352	5.15e-05	0.852	TACACCCA
1	CAGL0M03861g	RPL25	146	153	-	126352	5.15e-05	0.852	TACACCCA
1	CAGL0K06567g	RPL27A	161	168	+	126352	5.15e-05	0.852	TACACCCA
1	CAGL0K06325g		161	168	+	126352	5.15e-05	0.852	TACACCCA	Aft1 up	Up @ 4h
1	CAGL0K03707g	YMR124W	164	171	+	126352	5.15e-05	0.852	TACACCCA
1	CAGL0D06402g	MET15	174	181	+	126352	5.15e-05	0.852	TACACCCA
1	CAGL0L08140g	BPH1	176	183	+	126352	5.15e-05	0.852	TACACCCA		Up @ 4h
1	CAGL0K06567g	RPL27A	176	183	+	126352	5.15e-05	0.852	TACACCCA
1	CAGL0L11990g		180	187	+	126352	5.15e-05	0.852	TACACCCA	Aft1 up	Up @ 4h
1	CAGL0J06182g	SKO1	180	187	+	126352	5.15e-05	0.852	TACACCCA
1	CAGL0I03674g	RPN5	182	189	+	126352	5.15e-05	0.852	TACACCCA
1	CAGL0D06402g	MET15	182	189	+	126352	5.15e-05	0.852	TACACCCA
1	CAGL0H06413g	SSR1	187	194	+	126352	5.15e-05	0.852	TACACCCA
1	CAGL0I04664g	FIG1	190	197	+	126352	5.15e-05	0.852	TACACCCA
1	CAGL0F07095g	NAB2	188	195	-	126352	5.15e-05	0.852	TACACCCA
1	CAGL0H06413g	SSR1	201	208	+	126352	5.15e-05	0.852	TACACCCA
1	CAGL0L08954g	ULA1	202	209	+	126352	5.15e-05	0.852	TACACCCA
1	CAGL0J11660g	TOP1	202	209	-	126352	5.15e-05	0.852	TACACCCA
1	CAGL0J02354g	RPL2B|RPL2A	210	217	+	126352	5.15e-05	0.852	TACACCCA
1	CAGL0M12408g	RPL34B|RPL34A	211	218	+	126352	5.15e-05	0.852	TACACCCA
1	CAGL0L08954g	ULA1	211	218	+	126352	5.15e-05	0.852	TACACCCA
1	CAGL0H00704g		210	217	-	126352	5.15e-05	0.852	TACACCCA		Up @ 4h
1	CAGL0K02475g	DSS4	212	219	-	126352	5.15e-05	0.852	TACACCCA
1	CAGL0L01727g	DCW1	226	233	+	126352	5.15e-05	0.852	TACACCCA
1	CAGL0L08712g		247	254	+	126352	5.15e-05	0.852	TACACCCA		Up @ 4h
1	CAGL0G01826g	RPL11A	255	262	+	126352	5.15e-05	0.852	TACACCCA
1	CAGL0M07381g		260	267	+	126352	5.15e-05	0.852	TACACCCA
1	CAGL0F08085g	FMP43	258	265	-	126352	5.15e-05	0.852	TACACCCA
1	CAGL0H08976g	RPL1B|RPL1A	267	274	+	126352	5.15e-05	0.852	TACACCCA
1	CAGL0D00616g	RPL31B	276	283	+	126352	5.15e-05	0.852	TACACCCA
1	CAGL0L02167g	FOX2	284	291	+	126352	5.15e-05	0.852	TACACCCA
1	CAGL0E02827g	YBL010C	279	286	-	126352	5.15e-05	0.852	TACACCCA
1	CAGL0H08976g	RPL1B|RPL1A	287	294	+	126352	5.15e-05	0.852	TACACCCA
1	CAGL0M05511g	FTH1	289	296	+	126352	5.15e-05	0.852	TACACCCA	Aft1 up	Up @ 4h
1	CAGL0G05940g	RPL42B|RPL42A	297	304	+	126352	5.15e-05	0.852	TACACCCA
1	CAGL0F04477g	PRE7	307	314	+	126352	5.15e-05	0.852	TACACCCA
1	CAGL0L06138g	TPN1	309	316	+	126352	5.15e-05	0.852	TACACCCA		Up @ 4h
1	CAGL0L03630g	GSH1	315	322	+	126352	5.15e-05	0.852	TACACCCA		Up @ 4h
1	CAGL0M03355g	VAC8	316	323	+	126352	5.15e-05	0.852	TACACCCA
1	CAGL0G02255g	HBS1	323	330	+	126352	5.15e-05	0.852	TACACCCA		Up @ 4h
1	CAGL0D02156g	GNA1	317	324	-	126352	5.15e-05	0.852	TACACCCA
1	CAGL0H07579g	HXK2	323	330	-	126352	5.15e-05	0.852	TACACCCA
1	CAGL0C05467g		330	337	-	126352	5.15e-05	0.852	TACACCCA
1	CAGL0M08096g		349	356	+	126352	5.15e-05	0.852	TACACCCA
1	CAGL0L05566g	GCD14	349	356	+	126352	5.15e-05	0.852	TACACCCA
1	CAGL0D02464g	FIG4	344	351	-	126352	5.15e-05	0.852	TACACCCA		Up @ 4h
1	CAGL0M13827g	FKS3	352	359	+	126352	5.15e-05	0.852	TACACCCA
1	CAGL0M02695g	RPL5	357	364	+	126352	5.15e-05	0.852	TACACCCA
1	CAGL0K11198g	PRP28	352	359	-	126352	5.15e-05	0.852	TACACCCA
1	CAGL0G03575g	RPL23A|RPL23B	360	367	+	126352	5.15e-05	0.852	TACACCCA
1	CAGL0M06523g	RPL21A	370	377	+	126352	5.15e-05	0.852	TACACCCA
1	CAGL0L07370g	QRI1	366	373	-	126352	5.15e-05	0.852	TACACCCA
1	CAGL0G01804g	PRE2	366	373	-	126352	5.15e-05	0.852	TACACCCA		Up @ 4h
1	CAGL0M06479g		395	402	-	126352	5.15e-05	0.852	TACACCCA
1	CAGL0H07359g	PHO8	403	410	+	126352	5.15e-05	0.852	TACACCCA		Up @ 4h
1	CAGL0H05797g	MGR2	400	407	-	126352	5.15e-05	0.852	TACACCCA
1	CAGL0H07579g	HXK2	418	425	+	126352	5.15e-05	0.852	TACACCCA
1	CAGL0H07579g	HXK2	412	419	-	126352	5.15e-05	0.852	TACACCCA
1	CAGL0E02453g	RPB11	421	428	-	126352	5.15e-05	0.852	TACACCCA
1	CAGL0L08110g	RPL39	422	429	-	126352	5.15e-05	0.852	TACACCCA
1	CAGL0H08954g	MRM2	425	432	-	126352	5.15e-05	0.852	TACACCCA
1	CAGL0I08701g	YIP1	427	434	-	126352	5.15e-05	0.852	TACACCCA
1	CAGL0H09086g	YHR127W	445	452	+	126352	5.15e-05	0.852	TACACCCA
1	CAGL0M07403g	OAZ1	440	447	-	126352	5.15e-05	0.852	TACACCCA	Aft1 up	Up @ 4h
1	CAGL0H08954g	MRM2	445	452	-	126352	5.15e-05	0.852	TACACCCA
1	CAGL0K01771g		447	454	-	126352	5.15e-05	0.852	TACACCCA
1	CAGL0L09603g	DSN1	449	456	-	126352	5.15e-05	0.852	TACACCCA
1	CAGL0H07117g	YDR319C	466	473	-	126352	5.15e-05	0.852	TACACCCA
1	CAGL0L05456g	PHO86	480	487	-	126352	5.15e-05	0.852	TACACCCA
1	CAGL0F03465g	BUL1	495	502	+	126352	5.15e-05	0.852	TACACCCA
1	CAGL0G00902g	NUP2	509	516	+	126352	5.15e-05	0.852	TACACCCA
1	CAGL0E01243g	TIS11/CTH2	506	513	-	126352	5.15e-05	0.852	TACACCCA	Aft1 up	Up @ 4h
1	CAGL0L03608g	CHS6	516	523	-	126352	5.15e-05	0.852	TACACCCA
1	CAGL0M06501g	RPS9B|RPS9A	531	538	+	126352	5.15e-05	0.852	TACACCCA
1	CAGL0H04499g	HLJ1	524	531	-	126352	5.15e-05	0.852	TACACCCA
1	CAGL0H09108g	YPL260W	525	532	-	126352	5.15e-05	0.852	TACACCCA
1	CAGL0L01749g	PRI2	526	533	-	126352	5.15e-05	0.852	TACACCCA	Aft1 up	Up @ 4h
1	CAGL0L08118g	RPS14A	531	538	-	126352	5.15e-05	0.852	TACACCCA
1	CAGL0H04499g	HLJ1	534	541	-	126352	5.15e-05	0.852	TACACCCA
1	CAGL0K08756g	YAP5	534	541	-	126352	5.15e-05	0.852	TACACCCA	Aft1 up	Up @ 4h
1	CAGL0G03553g		538	545	-	126352	5.15e-05	0.852	TACACCCA
1	CAGL0D00880g	TSR1	549	556	+	126352	5.15e-05	0.852	TACACCCA
1	CAGL0L08114g	RPS22A	550	557	+	126352	5.15e-05	0.852	TACACCCA
1	CAGL0J04752g	TUS1	561	568	+	126352	5.15e-05	0.852	TACACCCA
1	CAGL0L03091g	SET3	554	561	-	126352	5.15e-05	0.852	TACACCCA
1	CAGL0D00594g	RXT3	559	566	-	126352	5.15e-05	0.852	TACACCCA
1	CAGL0L01529g	AIM32	570	577	+	126352	5.15e-05	0.852	TACACCCA
1	CAGL0G06358g	SNC2	596	603	-	126352	5.15e-05	0.852	TACACCCA
1	CAGL0H05269g	BTS1	602	609	-	126352	5.15e-05	0.852	TACACCCA
1	CAGL0M08976g	PRP3	611	618	+	126352	5.15e-05	0.852	TACACCCA
1	CAGL0F08063g		639	646	+	126352	5.15e-05	0.852	TACACCCA
1	CAGL0F02717g	PDH1	667	674	-	126352	5.15e-05	0.852	TACACCCA		Up @ 4h
1	CAGL0D06402g	MET15	674	681	+	126352	5.15e-05	0.852	TACACCCA
1	CAGL0K12056g	RSM10	709	716	+	126352	5.15e-05	0.852	TACACCCA
1	CAGL0I05522g		710	717	-	126352	5.15e-05	0.852	TACACCCA		Up @ 4h
1	CAGL0K05643g	SRL3	725	732	-	126352	5.15e-05	0.852	TACACCCA		Up @ 4h
1	CAGL0K06545g	UGO1	736	743	-	126352	5.15e-05	0.852	TACACCCA		Up @ 4h
1	CAGL0J01617r		748	755	+	126352	5.15e-05	0.852	TACACCCA
1	CAGL0A00517g	PMC1	746	753	-	126352	5.15e-05	0.852	TACACCCA		Up @ 4h
1	CAGL0G09130g	RPL7A	755	762	+	126352	5.15e-05	0.852	TACACCCA
1	CAGL0K06545g	UGO1	751	758	-	126352	5.15e-05	0.852	TACACCCA		Up @ 4h
1	CAGL0G03289g	SSA3	755	762	-	126352	5.15e-05	0.852	TACACCCA		Up @ 4h
1	CAGL0A01540g	RPL30	756	763	-	126352	5.15e-05	0.852	TACACCCA
1	CAGL0L02849g	RET1	781	788	-	126352	5.15e-05	0.852	TACACCCA
1	CAGL0M06963g		800	807	+	126352	5.15e-05	0.852	TACACCCA		Up @ 4h
1	CAGL0A01089g	YPL272C	814	821	+	126352	5.15e-05	0.852	TACACCCA		Up @ 4h
1	CAGL0M11748g	HOG1	925	932	+	126352	5.15e-05	0.852	TACACCCA
1	CAGL0B01353g	SPT20	933	940	+	126352	5.15e-05	0.852	TACACCCA
1	CAGL0L06644g		943	950	-	126352	5.15e-05	0.852	TACACCCA
1	CAGL0J08822g	CLB4	988	995	+	126352	5.15e-05	0.852	TACACCCA
1	CAGL0I04818g	CHS2	994	1001	+	126352	5.15e-05	0.852	TACACCCA
1	CAGL0L06534g	SMI1	1031	1038	-	126352	5.15e-05	0.852	TACACCCA
1	CAGL0M08448g	MCD4	1035	1042	-	126352	5.15e-05	0.852	TACACCCA
1	CAGL0K00715g	RTA1	1060	1067	+	126352	5.15e-05	0.852	TACACCCA
1	CAGL0C02167g		1081	1088	-	126352	5.15e-05	0.852	TACACCCA
1	CAGL0J06050g	YGP1	1107	1114	+	126352	5.15e-05	0.852	TACACCCA		Up @ 4h
1	CAGL0L05962g	MPT5	1159	1166	+	126352	5.15e-05	0.852	TACACCCA
1	CAGL0A02387g	MRP1	1175	1182	+	126352	5.15e-05	0.852	TACACCCA
1	CAGL0D02018g	HSK3	10	17	-	985535	7.41e-05	0.891	CGCACCCT
1	CAGL0L05918g	SAE2	59	66	-	985535	7.41e-05	0.891	AGCACCCG
1	CAGL0E01727g	YPS3	63	70	-	985535	7.41e-05	0.891	CCCACCCG	Aft1 up	Up @ 4h
1	CAGL0H01265g	SRP101	71	78	-	985535	7.41e-05	0.891	AGCACCCG
1	CAGL0K08646g	KTI12	72	79	-	985535	7.41e-05	0.891	CTCACCCG
1	CAGL0I07821g	YOL087C	90	97	-	985535	7.41e-05	0.891	CCCACCCG		Up @ 4h
1	CAGL0H01947g	YJR056C	109	116	-	985535	7.41e-05	0.891	AGCACCCG
1	CAGL0G01100g	YLR345W	117	124	-	985535	7.41e-05	0.891	CCCACCCG		Up @ 4h
1	CAGL0C04092g	TRP1	125	132	-	985535	7.41e-05	0.891	CCCACCCG
1	CAGL0J01133r		140	147	-	985535	7.41e-05	0.891	GGCACCCG
1	CAGL0J08052g	YIF1	151	158	-	985535	7.41e-05	0.891	CTCACCCG
1	CAGL0G03179g	ASK10	155	162	-	985535	7.41e-05	0.891	AGCACCCG
1	CAGL0C02365g		157	164	-	985535	7.41e-05	0.891	GGCACCCG
1	CAGL0L09581g	DUT1	157	164	-	985535	7.41e-05	0.891	CGCACCCT
1	CAGL0J02904g	GIP2	170	177	-	985535	7.41e-05	0.891	AGCACCCG		Up @ 4h
1	CAGL0C04213g		212	219	-	985535	7.41e-05	0.891	CGCACCCT
1	CAGL0L09405r		212	219	-	985535	7.41e-05	0.891	AGCACCCG
1	CAGL0I05346r		212	219	-	985535	7.41e-05	0.891	GGCACCCG
1	CAGL0E02871g	FMT1	212	219	-	985535	7.41e-05	0.891	CTCACCCG
1	CAGL0M11726g	YDR134C	223	230	-	985535	7.41e-05	0.891	CGCACCCT
1	CAGL0H00704g		240	247	-	985535	7.41e-05	0.891	CGCACCCT		Up @ 4h
1	CAGL0G08228g	CDD1	245	252	-	985535	7.41e-05	0.891	AGCACCCG
1	CAGL0H07293g	RAD34	246	253	-	985535	7.41e-05	0.891	CTCACCCG
1	CAGL0D04114g	NCP1	251	258	-	985535	7.41e-05	0.891	CCCACCCG		Up @ 4h
1	CAGL0F01243g	MDM38	264	271	-	985535	7.41e-05	0.891	CGCACCCT
1	CAGL0E01969g	SMF1	267	274	-	985535	7.41e-05	0.891	GGCACCCG	Aft1 up	Up @ 4h
1	CAGL0C04587g	YJR098C	291	298	-	985535	7.41e-05	0.891	CTCACCCG		Up @ 4h
1	CAGL0M04147g	VNX1	298	305	-	985535	7.41e-05	0.891	AGCACCCG		Up @ 4h
1	CAGL0M09955g		330	337	-	985535	7.41e-05	0.891	CGCACCCT
1	CAGL0J00935g	PAM18	333	340	-	985535	7.41e-05	0.891	GGCACCCG
1	CAGL0J05082g	IKS1	341	348	-	985535	7.41e-05	0.891	CTCACCCG		Up @ 4h
1	CAGL0I03872g	RGT2	342	349	-	985535	7.41e-05	0.891	CTCACCCG
1	CAGL0F08415g	BUD32	343	350	-	985535	7.41e-05	0.891	CGCACCCT
1	CAGL0F03487g	GON7	357	364	-	985535	7.41e-05	0.891	AGCACCCG
1	CAGL0C03311g		364	371	-	985535	7.41e-05	0.891	CCCACCCG
1	CAGL0D04840g		364	371	-	985535	7.41e-05	0.891	CTCACCCG
1	CAGL0G03091g	VAS1	372	379	-	985535	7.41e-05	0.891	AGCACCCG
1	CAGL0L11154g	NTE1	377	384	-	985535	7.41e-05	0.891	GGCACCCG		Up @ 4h
1	CAGL0J01661g	YPR011C	388	395	-	985535	7.41e-05	0.891	AGCACCCG		Up @ 4h
1	CAGL0G01056g	GAS3	424	431	-	985535	7.41e-05	0.891	AGCACCCG	Aft1 up	Up @ 4h
1	CAGL0L06798g	MDH3	425	432	-	985535	7.41e-05	0.891	CCCACCCG		Up @ 4h
1	CAGL0C02277g	GLN3	436	443	-	985535	7.41e-05	0.891	CTCACCCG
1	CAGL0M11242g	YMR226C	438	445	-	985535	7.41e-05	0.891	GGCACCCG		Up @ 4h
1	CAGL0H00704g		452	459	-	985535	7.41e-05	0.891	CGCACCCT		Up @ 4h
1	CAGL0G02541g	YKR096W	454	461	-	985535	7.41e-05	0.891	CCCACCCG
1	CAGL0D04290g	SEC14	465	472	-	985535	7.41e-05	0.891	AGCACCCG
1	CAGL0D06270g	ALG13	477	484	-	985535	7.41e-05	0.891	AGCACCCG
1	CAGL0C05555g	GUD1	478	485	-	985535	7.41e-05	0.891	CGCACCCC
1	CAGL0J09702g	ACK1	485	492	-	985535	7.41e-05	0.891	CGCACCCC
1	CAGL0H03817g	NFS1	502	509	-	985535	7.41e-05	0.891	AGCACCCG
1	CAGL0H09878g	IPP1	512	519	-	985535	7.41e-05	0.891	AGCACCCG
1	CAGL0L03091g	SET3	518	525	-	985535	7.41e-05	0.891	AGCACCCG
1	CAGL0B04675g		519	526	-	985535	7.41e-05	0.891	CGCACCCC		Up @ 4h
1	CAGL0H02827g	JEM1	530	537	-	985535	7.41e-05	0.891	CTCACCCG
1	CAGL0L07722g	PGK1	532	539	-	985535	7.41e-05	0.891	CCCACCCG
1	CAGL0F01221g	MIM1	535	542	-	985535	7.41e-05	0.891	CGCACCCC
1	CAGL0B03817g	YJR008W	543	550	-	985535	7.41e-05	0.891	GGCACCCG	Aft1 up	Up @ 4h
1	CAGL0J00847g	YJL045W	554	561	-	985535	7.41e-05	0.891	AGCACCCG
1	CAGL0F00693g	PRO2	557	564	-	985535	7.41e-05	0.891	CGCACCCC
1	CAGL0K10362g	ORT1	558	565	-	985535	7.41e-05	0.891	AGCACCCG
1	CAGL0I09328g	TSC10	561	568	-	985535	7.41e-05	0.891	CCCACCCG
1	CAGL0M04521g	YLR143W	568	575	-	985535	7.41e-05	0.891	CCCACCCG
1	CAGL0I10516g		571	578	-	985535	7.41e-05	0.891	CTCACCCG		Up @ 4h
1	CAGL0A03498g	MLH2	573	580	-	985535	7.41e-05	0.891	GGCACCCG
1	CAGL0G06864g	MPS3	574	581	-	985535	7.41e-05	0.891	CGCACCCT	Aft1 up	Up @ 4h
1	CAGL0F08723g	ECT1	575	582	-	985535	7.41e-05	0.891	AGCACCCG
1	CAGL0F08965g	MSC7	596	603	-	985535	7.41e-05	0.891	AGCACCCG		Up @ 4h
1	CAGL0I08415g	MMS1	599	606	-	985535	7.41e-05	0.891	GGCACCCG
1	CAGL0J08756g	HRD3	599	606	-	985535	7.41e-05	0.891	AGCACCCG		Up @ 4h
1	CAGL0J01353g	YTA12	620	627	-	985535	7.41e-05	0.891	GGCACCCG
1	CAGL0I01650g	YJR039W	620	627	-	985535	7.41e-05	0.891	CTCACCCG		Up @ 4h
1	CAGL0A00979g	RPL38	637	644	-	985535	7.41e-05	0.891	CCCACCCG
1	CAGL0M08448g	MCD4	637	644	-	985535	7.41e-05	0.891	GGCACCCG
1	CAGL0B04455g		657	664	-	985535	7.41e-05	0.891	CGCACCCT
1	CAGL0J05214g	NUP82	665	672	-	985535	7.41e-05	0.891	CGCACCCT
1	CAGL0I04664g	FIG1	666	673	-	985535	7.41e-05	0.891	AGCACCCG
1	CAGL0H02717g	PUS5	667	674	-	985535	7.41e-05	0.891	CTCACCCG		Up @ 4h
1	CAGL0K07678g		667	674	-	985535	7.41e-05	0.891	CGCACCCT		Up @ 4h
1	CAGL0M02365g	PPT2	668	675	-	985535	7.41e-05	0.891	CGCACCCT
1	CAGL0K05115g	CCL1	699	706	-	985535	7.41e-05	0.891	CGCACCCT
1	CAGL0I04708g	PDX3	719	726	-	985535	7.41e-05	0.891	GGCACCCG
1	CAGL0J07678g	SUI1	738	745	-	985535	7.41e-05	0.891	CGCACCCT
1	CAGL0E05324g	MIP1	747	754	-	985535	7.41e-05	0.891	GGCACCCG		Up @ 4h
1	CAGL0D03894g		749	756	-	985535	7.41e-05	0.891	AGCACCCG
1	CAGL0A02970g	YDR374C	753	760	-	985535	7.41e-05	0.891	AGCACCCG
1	CAGL0L02629g	CDC4	776	783	-	985535	7.41e-05	0.891	CGCACCCC
1	CAGL0J05060g	ZAP1	780	787	-	985535	7.41e-05	0.891	GGCACCCG
1	CAGL0M08822g	HSP78	803	810	-	985535	7.41e-05	0.891	AGCACCCG		Up @ 4h
1	CAGL0M05335g	TAF5	803	810	-	985535	7.41e-05	0.891	AGCACCCG
1	CAGL0H05907g	MSD1	811	818	-	985535	7.41e-05	0.891	CGCACCCT
1	CAGL0F05687g	YDR186C	812	819	-	985535	7.41e-05	0.891	CCCACCCG		Up @ 4h
1	CAGL0G04389g	DAL80	848	855	-	985535	7.41e-05	0.891	AGCACCCG
1	CAGL0F05357g		867	874	-	985535	7.41e-05	0.891	GGCACCCG
1	CAGL0L05632g	PBS2	877	884	-	985535	7.41e-05	0.891	CGCACCCT
1	CAGL0C00671g	MSC3	911	918	-	985535	7.41e-05	0.891	GGCACCCG		Up @ 4h
1	CAGL0D06204g	RIM8	959	966	-	985535	7.41e-05	0.891	CTCACCCG
1	CAGL0K04147g	ORM1	965	972	-	985535	7.41e-05	0.891	AGCACCCG
1	CAGL0E03718g	SNF6	992	999	-	985535	7.41e-05	0.891	CCCACCCG
1	CAGL0K07271g	GIS4	1016	1023	-	985535	7.41e-05	0.891	CCCACCCG
1	CAGL0K05819g	YDR514C	1030	1037	-	985535	7.41e-05	0.891	GGCACCCG
1	CAGL0B05005r		1033	1040	-	985535	7.41e-05	0.891	CGCACCCT
1	CAGL0H06039g		1054	1061	-	985535	7.41e-05	0.891	CCCACCCG
1	CAGL0J04224g	MDJ1	1058	1065	-	985535	7.41e-05	0.891	AGCACCCG
1	CAGL0I05984g	YJL147C	1064	1071	-	985535	7.41e-05	0.891	AGCACCCG
1	CAGL0H10076g	YRO2	1065	1072	-	985535	7.41e-05	0.891	AGCACCCG
1	CAGL0G02739g	XBP1	1073	1080	-	985535	7.41e-05	0.891	CGCACCCT		Up @ 4h
1	CAGL0K00495g		1083	1090	-	985535	7.41e-05	0.891	AGCACCCG
1	CAGL0A01001g	YLR326W	1098	1105	-	985535	7.41e-05	0.891	CCCACCCG
1	CAGL0I07425g	NDJ1	1102	1109	-	985535	7.41e-05	0.891	CTCACCCG
1	CAGL0M12771g	HOP1	1102	1109	-	985535	7.41e-05	0.891	GGCACCCG
1	CAGL0C04917g	CPA2	1128	1135	-	985535	7.41e-05	0.891	CTCACCCG
1	CAGL0K05995g	LCB5	1142	1149	-	985535	7.41e-05	0.891	CGCACCCC
1	CAGL0J07084g	YPL113C	1184	1191	-	985535	7.41e-05	0.891	AGCACCCG
1	CAGL0L03113g	GMH1	41	48	+	985535	7.41e-05	0.891	AGCACCCG
1	CAGL0C03531g	TRM112	49	56	+	985535	7.41e-05	0.891	AGCACCCG
1	CAGL0K05137g	ATH1	56	63	+	985535	7.41e-05	0.891	CGCACCCT	Aft1 up	Up @ 4h
1	CAGL0H04037g	GAC1	63	70	+	985535	7.41e-05	0.891	CGCACCCT		Up @ 4h
1	CAGL0J08459g	YLR177W	89	96	+	985535	7.41e-05	0.891	AGCACCCG
1	CAGL0F05665g	SLY1	107	114	+	985535	7.41e-05	0.891	CCCACCCG
1	CAGL0A00429g	ERG4	114	121	+	985535	7.41e-05	0.891	CTCACCCG
1	CAGL0H02805g	SMC3	128	135	+	985535	7.41e-05	0.891	CTCACCCG	Aft1 up	Up @ 4h
1	CAGL0B04433g	FUR4	128	135	+	985535	7.41e-05	0.891	CGCACCCT
1	CAGL0F00671g	MYO2	167	174	+	985535	7.41e-05	0.891	CGCACCCC
1	CAGL0G05049g	AIM7	167	174	+	985535	7.41e-05	0.891	CGCACCCC
1	CAGL0I07837g	YOL086W-A	169	176	+	985535	7.41e-05	0.891	CCCACCCG
1	CAGL0H02695g	GLG1	179	186	+	985535	7.41e-05	0.891	CTCACCCG		Up @ 4h
1	CAGL0J07656g	SLA2	193	200	+	985535	7.41e-05	0.891	CGCACCCT		Up @ 4h
1	CAGL0D04136g	SRB2	194	201	+	985535	7.41e-05	0.891	CCCACCCG
1	CAGL0F03465g	BUL1	195	202	+	985535	7.41e-05	0.891	AGCACCCG
1	CAGL0C04719g	VPS25	199	206	+	985535	7.41e-05	0.891	CCCACCCG
1	CAGL0G06842g	BBC1	203	210	+	985535	7.41e-05	0.891	CGCACCCT		Up @ 4h
1	CAGL0C03443g	LYS9	208	215	+	985535	7.41e-05	0.891	AGCACCCG
1	CAGL0L12056g	BMH1(A)	210	217	+	985535	7.41e-05	0.891	CGCACCCC		Up @ 4h
1	CAGL0E05170g	GRE2(A)	211	218	+	985535	7.41e-05	0.891	CTCACCCG		Up @ 4h
1	CAGL0E06512g	MRP8	221	228	+	985535	7.41e-05	0.891	CTCACCCG		Up @ 4h
1	CAGL0A04015g	NOP56	224	231	+	985535	7.41e-05	0.891	CCCACCCG
1	CAGL0I04774g	CSG2	233	240	+	985535	7.41e-05	0.891	CGCACCCC
1	CAGL0K11231g	MNN10	241	248	+	985535	7.41e-05	0.891	AGCACCCG
1	CAGL0L09559r		242	249	+	985535	7.41e-05	0.891	CGCACCCT
1	CAGL0D04268g	CTF18	244	251	+	985535	7.41e-05	0.891	AGCACCCG
1	CAGL0I10494g	NCE102	250	257	+	985535	7.41e-05	0.891	CTCACCCG		Up @ 4h
1	CAGL0D05236g		251	258	+	985535	7.41e-05	0.891	CGCACCCT
1	CAGL0J09086g	RPL35B|RPL35A	264	271	+	985535	7.41e-05	0.891	CGCACCCT
1	CAGL0E05368g	MRS2	269	276	+	985535	7.41e-05	0.891	AGCACCCG
1	CAGL0K08690g		269	276	+	985535	7.41e-05	0.891	CGCACCCT
1	CAGL0M07073g	PTH1	279	286	+	985535	7.41e-05	0.891	GGCACCCG
1	CAGL0M11726g	YDR134C	287	294	+	985535	7.41e-05	0.891	CCCACCCG
1	CAGL0L06204g	COX13	291	298	+	985535	7.41e-05	0.891	CCCACCCG
1	CAGL0L01991g	TTI1	294	301	+	985535	7.41e-05	0.891	CCCACCCG
1	CAGL0M09977g	DUS3	326	333	+	985535	7.41e-05	0.891	CGCACCCT
1	CAGL0B03949g		336	343	+	985535	7.41e-05	0.891	CGCACCCC
1	CAGL0C05533g	AIM6	341	348	+	985535	7.41e-05	0.891	CGCACCCC		Up @ 4h
1	CAGL0F07359g		341	348	+	985535	7.41e-05	0.891	CTCACCCG		Up @ 4h
1	CAGL0A01001g	YLR326W	352	359	+	985535	7.41e-05	0.891	CCCACCCG
1	CAGL0D01298g	TKL1	355	362	+	985535	7.41e-05	0.891	CGCACCCC		Up @ 4h
1	CAGL0L11352g	POB3	355	362	+	985535	7.41e-05	0.891	CGCACCCC
1	CAGL0C04235g	GPI18	375	382	+	985535	7.41e-05	0.891	CGCACCCT
1	CAGL0J01155g	CMS1	382	389	+	985535	7.41e-05	0.891	GGCACCCG
1	CAGL0H09614g		398	405	+	985535	7.41e-05	0.891	CGCACCCC
1	CAGL0E02893g	RRN6	406	413	+	985535	7.41e-05	0.891	CTCACCCG
1	CAGL0J00935g	PAM18	408	415	+	985535	7.41e-05	0.891	AGCACCCG
1	CAGL0M04169g		412	419	+	985535	7.41e-05	0.891	AGCACCCG
1	CAGL0G04851g	SUR4	419	426	+	985535	7.41e-05	0.891	GGCACCCG
1	CAGL0L07744g	ADP1	426	433	+	985535	7.41e-05	0.891	CCCACCCG		Up @ 4h
1	CAGL0L05896g	BUD13	427	434	+	985535	7.41e-05	0.891	AGCACCCG
1	CAGL0D04158g	RSM25	478	485	+	985535	7.41e-05	0.891	CCCACCCG
1	CAGL0E01705g	MDH2	494	501	+	985535	7.41e-05	0.891	CCCACCCG
1	CAGL0M02057g	YPL162C	505	512	+	985535	7.41e-05	0.891	AGCACCCG
1	CAGL0L13409r		509	516	+	985535	7.41e-05	0.891	AGCACCCG
1	CAGL0L04620g	MED4	519	526	+	985535	7.41e-05	0.891	CTCACCCG
1	CAGL0L12056g	BMH1(A)	525	532	+	985535	7.41e-05	0.891	AGCACCCG		Up @ 4h
1	CAGL0L00649g	ACS1	539	546	+	985535	7.41e-05	0.891	CGCACCCC		Up @ 4h
1	CAGL0H00704g		540	547	+	985535	7.41e-05	0.891	CGCACCCC		Up @ 4h
1	CAGL0A01716g	PNC1	548	555	+	985535	7.41e-05	0.891	GGCACCCG		Up @ 4h
1	CAGL0H01287g	SSD1	554	561	+	985535	7.41e-05	0.891	CGCACCCT		Up @ 4h
1	CAGL0C03333g	FRE6	558	565	+	985535	7.41e-05	0.891	CCCACCCG	Aft1 up	Up @ 4h
1	CAGL0E04070g	EFM1	576	583	+	985535	7.41e-05	0.891	CCCACCCG
1	CAGL0J06314g	DLD2	580	587	+	985535	7.41e-05	0.891	AGCACCCG
1	CAGL0K03707g	YMR124W	585	592	+	985535	7.41e-05	0.891	CCCACCCG
1	CAGL0C04609g	YUH1	627	634	+	985535	7.41e-05	0.891	CTCACCCG		Up @ 4h
1	CAGL0K04477g	ERG25	639	646	+	985535	7.41e-05	0.891	CGCACCCT		Up @ 4h
1	CAGL0M09581g	ATP1	642	649	+	985535	7.41e-05	0.891	CCCACCCG
1	CAGL0D02684g	TID3	646	653	+	985535	7.41e-05	0.891	AGCACCCG
1	CAGL0I08657r		653	660	+	985535	7.41e-05	0.891	AGCACCCG
1	CAGL0H04257g		658	665	+	985535	7.41e-05	0.891	AGCACCCG
1	CAGL0H10010g		677	684	+	985535	7.41e-05	0.891	AGCACCCG		Up @ 4h
1	CAGL0H08844g	DDR48	688	695	+	985535	7.41e-05	0.891	CTCACCCG		Up @ 4h
1	CAGL0G02453g	PTR2	693	700	+	985535	7.41e-05	0.891	CGCACCCC
1	CAGL0I05500g	PRS2	778	785	+	985535	7.41e-05	0.891	CGCACCCT
1	CAGL0J08030g	POL2	779	786	+	985535	7.41e-05	0.891	CTCACCCG
1	CAGL0M03179g	IML2	783	790	+	985535	7.41e-05	0.891	CCCACCCG
1	CAGL0M09581g	ATP1	796	803	+	985535	7.41e-05	0.891	CTCACCCG
1	CAGL0G02167g	TRZ1	834	841	+	985535	7.41e-05	0.891	CGCACCCT
1	CAGL0H04279g	MT-IIB	859	866	+	985535	7.41e-05	0.891	AGCACCCG
1	CAGL0L01831g		859	866	+	985535	7.41e-05	0.891	AGCACCCG
1	CAGL0E01727g	YPS3	870	877	+	985535	7.41e-05	0.891	AGCACCCG	Aft1 up	Up @ 4h
1	CAGL0L12892g		880	887	+	985535	7.41e-05	0.891	GGCACCCG
1	CAGL0H09152g		932	939	+	985535	7.41e-05	0.891	AGCACCCG
1	CAGL0H07337g		955	962	+	985535	7.41e-05	0.891	CGCACCCC
1	CAGL0D06468g	UBC12	972	979	+	985535	7.41e-05	0.891	CTCACCCG
1	CAGL0E04378g	TDA3	997	1004	+	985535	7.41e-05	0.891	AGCACCCG
1	CAGL0J01177g	ABF1	1050	1057	+	985535	7.41e-05	0.891	CGCACCCC
1	CAGL0H03553g	HRR25	1134	1141	+	985535	7.41e-05	0.891	GGCACCCG
1	CAGL0M09020g	SFC1	1138	1145	+	985535	7.41e-05	0.891	GGCACCCG		Up @ 4h
1	CAGL0M11902g		1154	1161	+	985535	7.41e-05	0.891	CCCACCCG		Up @ 4h
1	CAGL0K05995g	LCB5	1189	1196	+	985535	7.41e-05	0.891	GGCACCCG
1	CAGL0E00737g	HMO1	246	253	-	955346	8.05e-05	0.896	CGCTCCCG
1	CAGL0I09966g	AIM39	250	257	-	955346	8.05e-05	0.896	CGCTCCCG		Up @ 4h
1	CAGL0K03333g	MUB1	316	323	-	955346	8.05e-05	0.896	CGCCCCCG
1	CAGL0L02277g	PAP1	377	384	-	955346	8.05e-05	0.896	CGCGCCCG
1	CAGL0M09207g	STE18	426	433	-	955346	8.05e-05	0.896	CGCTCCCG		Up @ 4h
1	CAGL0L04598g	DCS2	435	442	-	955346	8.05e-05	0.896	CGCCCCCG		Up @ 4h
1	CAGL0D02926g	BRE2	451	458	-	955346	8.05e-05	0.896	CGCCCCCG
1	CAGL0I06402g	VPS4	481	488	-	955346	8.05e-05	0.896	CGCCCCCG		Up @ 4h
1	CAGL0F03069g	CAD1	482	489	-	955346	8.05e-05	0.896	CGCTCCCG
1	CAGL0F04279g	RIB1	525	532	-	955346	8.05e-05	0.896	CGCTCCCG		Up @ 4h
1	CAGL0F04279g	RIB1	545	552	-	955346	8.05e-05	0.896	CGCTCCCG		Up @ 4h
1	CAGL0L10626g	CIK1	557	564	-	955346	8.05e-05	0.896	CGCTCCCG
1	CAGL0E00341g	MTL1a	579	586	-	955346	8.05e-05	0.896	CGCTCCCG
1	CAGL0M09185g	EMC2	619	626	-	955346	8.05e-05	0.896	CGCCCCCG
1	CAGL0J01353g	YTA12	635	642	-	955346	8.05e-05	0.896	CGCGCCCG
1	CAGL0C00693g	CCC1	663	670	-	955346	8.05e-05	0.896	CGCTCCCG
1	CAGL0C00693g	CCC1	669	676	-	955346	8.05e-05	0.896	CGCTCCCG
1	CAGL0I02508g	CTR2	681	688	-	955346	8.05e-05	0.896	CGCCCCCG
1	CAGL0M01628g	SAC7	682	689	-	955346	8.05e-05	0.896	CGCCCCCG
1	CAGL0M10890g	PPG1	707	714	-	955346	8.05e-05	0.896	CGCTCCCG
1	CAGL0K12210g	YMC2	737	744	-	955346	8.05e-05	0.896	CGCTCCCG
1	CAGL0E04400g	DIA4	757	764	-	955346	8.05e-05	0.896	CGCGCCCG
1	CAGL0H00737g	GYP5	775	782	-	955346	8.05e-05	0.896	CGCTCCCG		Up @ 4h
1	CAGL0K08756g	YAP5	794	801	-	955346	8.05e-05	0.896	CGCGCCCG	Aft1 up	Up @ 4h
1	CAGL0F00803g	GAL11B	819	826	-	955346	8.05e-05	0.896	CGCTCCCG		Up @ 4h
1	CAGL0A03740g	POX1	1051	1058	-	955346	8.05e-05	0.896	CGCTCCCG		Up @ 4h
1	CAGL0I03498g	STE7	1154	1161	-	955346	8.05e-05	0.896	CGCTCCCG
1	CAGL0K02343g	YPR022C	7	14	+	955346	8.05e-05	0.896	CGCCCCCG
1	CAGL0E04378g	TDA3	106	113	+	955346	8.05e-05	0.896	CGCGCCCG
1	CAGL0H00759g		131	138	+	955346	8.05e-05	0.896	CGCTCCCG		Up @ 4h
1	CAGL0D02904g	PPR1	168	175	+	955346	8.05e-05	0.896	CGCCCCCG
1	CAGL0M10829g		178	185	+	955346	8.05e-05	0.896	CGCTCCCG
1	CAGL0I06380g	RPM2	209	216	+	955346	8.05e-05	0.896	CGCCCCCG
1	CAGL0L09933g	CUE5	210	217	+	955346	8.05e-05	0.896	CGCTCCCG		Up @ 4h
1	CAGL0H01903r		248	255	+	955346	8.05e-05	0.896	CGCCCCCG
1	CAGL0E00759g	ARG82	349	356	+	955346	8.05e-05	0.896	CGCTCCCG
1	CAGL0B04213g		354	361	+	955346	8.05e-05	0.896	CGCCCCCG
1	CAGL0K03311r		356	363	+	955346	8.05e-05	0.896	CGCCCCCG
1	CAGL0K02343g	YPR022C	368	375	+	955346	8.05e-05	0.896	CGCTCCCG
1	CAGL0C00539g	AGP2	373	380	+	955346	8.05e-05	0.896	CGCGCCCG
1	CAGL0M08470r		401	408	+	955346	8.05e-05	0.896	CGCCCCCG
1	CAGL0F04257g	HEK2	403	410	+	955346	8.05e-05	0.896	CGCTCCCG
1	CAGL0F04257g	HEK2	423	430	+	955346	8.05e-05	0.896	CGCTCCCG
1	CAGL0K11154r		458	465	+	955346	8.05e-05	0.896	CGCCCCCG
1	CAGL0B00264g	MTLalpha2	464	471	+	955346	8.05e-05	0.896	CGCTCCCG
1	CAGL0G07931g	MRPS12	473	480	+	955346	8.05e-05	0.896	CGCGCCCG
1	CAGL0M03465g	ATO2	555	562	+	955346	8.05e-05	0.896	CGCCCCCG
1	CAGL0B01265g	MATalpha2	587	594	+	955346	8.05e-05	0.896	CGCTCCCG
1	CAGL0L02299g	VPS1	593	600	+	955346	8.05e-05	0.896	CGCGCCCG		Up @ 4h
1	CAGL0K10538r		598	605	+	955346	8.05e-05	0.896	CGCCCCCG
1	CAGL0G08976r		681	688	+	955346	8.05e-05	0.896	CGCCCCCG
1	CAGL0G02717g	SGA1	724	731	+	955346	8.05e-05	0.896	CGCCCCCG		Up @ 4h
1	CAGL0C02409g	ZRG8	756	763	+	955346	8.05e-05	0.896	CGCTCCCG
1	CAGL0L01595r		761	768	+	955346	8.05e-05	0.896	CGCCCCCG
1	CAGL0D04400g		865	872	+	955346	8.05e-05	0.896	CGCGCCCG
1	CAGL0L13409r		907	914	+	955346	8.05e-05	0.896	CGCTCCCG
1	CAGL0A03905g	HMX1	922	929	+	955346	8.05e-05	0.896	CGCCCCCG	Aft1 up	Up @ 4h
1	CAGL0J06336g		1011	1018	+	955346	8.05e-05	0.896	CGCCCCCG
1	CAGL0E05874g	BMS1	1068	1075	+	955346	8.05e-05	0.896	CGCGCCCG
1	CAGL0I02618r		1076	1083	+	955346	8.05e-05	0.896	CGCCCCCG
1	CAGL0F07513g	MBR1	1103	1110	+	955346	8.05e-05	0.896	CGCGCCCG		Up @ 4h

## Sheet: Tabelle2
		CAGL0M05511g
		CAGL0M08602g	CAGL0G07425g
		CAGL0F06413g	CAGL0F03113g
		CAGL0B03817g	CAGL0G09515g
		CAGL0I09856g	CAGL0M05511g
		CAGL0E01969g	CAGL0M08602g
		CAGL0G00308g	CAGL0F06413g
		CAGL0B03619g	CAGL0C04587g
		CAGL0M08756g	CAGL0M02013g
		CAGL0F04763g	CAGL0E06512g
		CAGL0M07403g	CAGL0I03960g
		CAGL0J00451g	CAGL0M04147g
		CAGL0L01749g	CAGL0F07513g
		CAGL0G01056g	CAGL0C05533g
		CAGL0G06864g	CAGL0B03817g
		CAGL0A02816g	CAGL0L03630g
		CAGL0C03333g	CAGL0I01870g
		CAGL0D04686g	CAGL0I09856g
		CAGL0K06325g	CAGL0G02255g
		CAGL0F06391g	CAGL0K05093g
		CAGL0K05137g	CAGL0M06963g
		CAGL0K08756g	CAGL0C04411g
		CAGL0H02805g	CAGL0E01969g
		CAGL0E04092g	CAGL0K06545g
		CAGL0E01727g	CAGL0L00473g
		CAGL0I06743g	CAGL0H07601g
		CAGL0K00605g	CAGL0G02739g
		CAGL0E01243g	CAGL0F07359g
		CAGL0J03146g	CAGL0F04279g
		CAGL0C04433g	CAGL0G00308g
		CAGL0A03905g	CAGL0B03619g
		CAGL0M05401g	CAGL0M08756g
		CAGL0L11990g	CAGL0M09207g
		CAGL0H04983g	CAGL0F04763g
			CAGL0M07403g
			CAGL0J00451g
			CAGL0L01749g
			CAGL0G01056g
			CAGL0B00924g
			CAGL0F06831g
			CAGL0M00616g
			CAGL0G06864g
			CAGL0A03476g
			CAGL0F01463g
			CAGL0K07678g
			CAGL0I01650g
			CAGL0L12056g
			CAGL0H10054g
			CAGL0A02816g
			CAGL0L03157g
			CAGL0G02717g
			CAGL0A01089g
			CAGL0H04653g
			CAGL0H02717g
			CAGL0K08734g
			CAGL0L03135g
			CAGL0I07865g
			CAGL0C03333g
			CAGL0M11242g
			CAGL0F02717g
			CAGL0H07359g
			CAGL0E00913g
			CAGL0G01100g
			CAGL0E05324g
			CAGL0H04631g
			CAGL0I09966g
			CAGL0B04675g
			CAGL0D04686g
			CAGL0L09108g
			CAGL0H02695g
			CAGL0H00704g
			CAGL0L10912g
			CAGL0D05566g
			CAGL0K01221g
			CAGL0J01661g
			CAGL0F08745g
			CAGL0L02299g
			CAGL0J06050g
			CAGL0H08844g
			CAGL0K06325g
			CAGL0D06688g
			CAGL0E00957g
			CAGL0J08756g
			CAGL0H02563g
			CAGL0L04598g
			CAGL0E05346g
			CAGL0E05170g
			CAGL0F06391g
			CAGL0F00715g
			CAGL0H07007g
			CAGL0G02123g
			CAGL0G03289g
			CAGL0D06512g
			CAGL0K05137g
			CAGL0H05445g
			CAGL0I06402g
			CAGL0K07293g
			CAGL0K08756g
			CAGL0H00737g
			CAGL0H02805g
			CAGL0E04092g
			CAGL0J04048g
			CAGL0B00990g
			CAGL0L09933g
			CAGL0M00594g
			CAGL0J05082g
			CAGL0E01727g
			CAGL0G06182g
			CAGL0M08822g
			CAGL0C04609g
			CAGL0G01804g
			CAGL0I02134g
			CAGL0K11858g
			CAGL0G05247g
			CAGL0L08932g
			CAGL0I06743g
			CAGL0C00671g
			CAGL0M08624g
			CAGL0D02464g
			CAGL0J02904g
			CAGL0G07403g
			CAGL0B00946g
			CAGL0K00605g
			CAGL0G06842g
			CAGL0I10494g
			CAGL0I02794g
			CAGL0L06798g
			CAGL0L07744g
			CAGL0D04114g
			CAGL0D02134g
			CAGL0F05687g
			CAGL0A01716g
			CAGL0E01243g
			CAGL0D01298g
			CAGL0D02266g
			CAGL0I05522g
			CAGL0A00517g
			CAGL0C05225g
			CAGL0J03146g
			CAGL0G02937g
			CAGL0A03740g
			CAGL0J10846g
			CAGL0E02299g
			CAGL0H09174g
			CAGL0C04433g
			CAGL0I10516g
			CAGL0L06138g
			CAGL0H01287g
			CAGL0I06787g
			CAGL0L00649g
			CAGL0H04037g
			CAGL0A03905g
			CAGL0M05401g
			CAGL0M11902g
			CAGL0L11990g
			CAGL0M09020g
			CAGL0K05643g
			CAGL0F08965g
			CAGL0L08712g
			CAGL0J07656g
			CAGL0F07601g
			CAGL0H04983g
			CAGL0I07821g
			CAGL0L08140g
			CAGL0H10010g
			CAGL0K01199g
			CAGL0K04477g
			CAGL0H00759g
			CAGL0I07139g
			CAGL0K01749g
			CAGL0K05247g
			CAGL0L06512g
			CAGL0L11154g
			CAGL0F00803g

## Sheet: Tabelle3
	Auf U:\ ist die Liste mit 800 glabrata-Genen (manche mehrfach), bei denen das Programm (FIMO) das Saccharomyces-Aft1-Motiv gefunden hat. Eine GO-Analyse sagt in etwa "Ion transport / Cellular iron homeostasis" zu denen (basierend auf ~50 der Gene aus dieser Liste). Hab die Liste auch mal in GeneSpring geworfen: Etwa 30% der Gene, die wir als hochreguliert durch Aft2 definieren, trägt das Motiv (g…
