# Supplementary material for: A Novel Hybrid Iron Regulation Network Combines Features from Pathogenic and Nonpathogenic Yeasts
Source: mBio. 2016 Oct 18;7(5):e01782-16. doi: 10.1128/mBio.01782-16 (PMC5082906; doi:10.1128/mBio.01782-16)
Supplement: Dataset S4 — C. glabrata ORFs with Cth2 nonamer recognition motif and degenerated variants in 3′ intergenic region (IR) with FIMO. Download [file mbo005163042sd4.xlsx]

## Sheet: AREs Tis11 Cg genome
C. glabrata ORFs with Cth2 nonamer recognition motif and degenerated variants in 3' intergenic region (IR) with FIMO
all matches (location: bp after Stop Codon)
	gene name/Sc ortholog	pattern name	Cg ORF	start in IR	stop in IR	strand	score	p-value	q-value	matched sequence		ScCth2 ARE (AU-rich elements) recognition motif variants
1	LTO1	1	CAGL0J07986g	3	11	+	158786	8.86e-06	0.0698	TTATTTATT		Nonamer	TTATTTATT
2	YMR210W	1	CAGL0F03817g	3	11	+	158786	8.86e-06	0.0698	TTATTTATT		Octamer 1	TTATTTAT
3	PAC1	1	CAGL0C02937g	4	12	+	158786	8.86e-06	0.0698	TTATTTATT		Octamer 2	TATTTATT
4	YHR045W	1	CAGL0J00297g	6	14	+	158786	8.86e-06	0.0698	TTATTTATT
5	EAF1	1	CAGL0A02651g	3	11	-	158786	8.86e-06	0.0698	TTATTTATT
6	YCR061W	1	CAGL0K09218g	11	19	+	158786	8.86e-06	0.0698	TTATTTATT
7	ETP1	1	CAGL0K02563g	6	14	-	158786	8.86e-06	0.0698	TTATTTATT
8	YLR422W	1	CAGL0J04642g	14	22	+	158786	8.86e-06	0.0698	TTATTTATT
9	PDE2	1	CAGL0K09944g	14	22	+	158786	8.86e-06	0.0698	TTATTTATT
10		1	CaglfMp04	6	14	-	158786	8.86e-06	0.0698	TTATTTATT
11	SNF11	1	CAGL0G05329g	7	15	-	158786	8.86e-06	0.0698	TTATTTATT
12	SPC105	1	CAGL0H03047g	8	16	-	158786	8.86e-06	0.0698	TTATTTATT
13	CSM2	1	CAGL0G08888g	18	26	+	158786	8.86e-06	0.0698	TTATTTATT
14		1	CAGL0A04477g	19	27	+	158786	8.86e-06	0.0698	TTATTTATT
15	FMP10	1	CAGL0F09163g	19	27	+	158786	8.86e-06	0.0698	TTATTTATT
16	RTG2	1	CAGL0A04785g	11	19	-	158786	8.86e-06	0.0698	TTATTTATT
17	DET1	1	CAGL0E04158g	21	29	+	158786	8.86e-06	0.0698	TTATTTATT
18	EGD2	1	CAGL0M07161g	14	22	-	158786	8.86e-06	0.0698	TTATTTATT
19	SEF1	1	CAGL0A04455g	22	30	+	158786	8.86e-06	0.0698	TTATTTATT
20	FBA1	1	CAGL0L02497g	22	30	+	158786	8.86e-06	0.0698	TTATTTATT
21		1	CAGL0G04741g	23	31	+	158786	8.86e-06	0.0698	TTATTTATT
22	CAGL0K10879g	1	CAGL0K10879g	23	31	+	158786	8.86e-06	0.0698	TTATTTATT
23	YOR238W	1	CAGL0J03938g	16	24	-	158786	8.86e-06	0.0698	TTATTTATT
24	PZF1	1	CAGL0G10021g	26	34	+	158786	8.86e-06	0.0698	TTATTTATT
25	RPM2	1	CAGL0I06380g	27	35	+	158786	8.86e-06	0.0698	TTATTTATT
26	KOG1	1	CAGL0M13409g	29	37	+	158786	8.86e-06	0.0698	TTATTTATT
27		1	CAGL0C05027g	29	37	+	158786	8.86e-06	0.0698	TTATTTATT
28	MET5	1	CAGL0M00374g	30	38	+	158786	8.86e-06	0.0698	TTATTTATT
29	KEL3	1	CAGL0A01067g	30	38	+	158786	8.86e-06	0.0698	TTATTTATT
30		1	CAGL0C03223g	30	38	+	158786	8.86e-06	0.0698	TTATTTATT
31		1	CAGL0M01826g	30	38	+	158786	8.86e-06	0.0698	TTATTTATT
32	PMC1	1	CAGL0A00517g	31	39	+	158786	8.86e-06	0.0698	TTATTTATT
33	GPI12	1	CAGL0M03047g	24	32	-	158786	8.86e-06	0.0698	TTATTTATT
34	SOK1	1	CAGL0H09812g	24	32	-	158786	8.86e-06	0.0698	TTATTTATT
35	PCS60	1	CAGL0K06853g	24	32	-	158786	8.86e-06	0.0698	TTATTTATT
36	MUK1	1	CAGL0H05291g	33	41	+	158786	8.86e-06	0.0698	TTATTTATT
37	CBP4	1	CAGL0D05962g	33	41	+	158786	8.86e-06	0.0698	TTATTTATT
38	ADE17	1	CAGL0A03366g	25	33	-	158786	8.86e-06	0.0698	TTATTTATT
39	MIX17	1	CAGL0J11682g	34	42	+	158786	8.86e-06	0.0698	TTATTTATT
40	MET5	1	CAGL0M00374g	34	42	+	158786	8.86e-06	0.0698	TTATTTATT
41	YJR039W	1	CAGL0I01650g	27	35	-	158786	8.86e-06	0.0698	TTATTTATT
42	GPI13	1	CAGL0G04015g	35	43	+	158786	8.86e-06	0.0698	TTATTTATT
43	FRA2	1	CAGL0I06985g	35	43	+	158786	8.86e-06	0.0698	TTATTTATT
44	YPD1	1	CAGL0K04961g	28	36	-	158786	8.86e-06	0.0698	TTATTTATT
45		1	CAGL0M05159g	29	37	-	158786	8.86e-06	0.0698	TTATTTATT
46	YHR045W	1	CAGL0J00297g	39	47	+	158786	8.86e-06	0.0698	TTATTTATT
47	FLX1	1	CAGL0G08910g	32	40	-	158786	8.86e-06	0.0698	TTATTTATT
48	SMT3	1	CAGL0K05731g	32	40	-	158786	8.86e-06	0.0698	TTATTTATT
49	FMP32	1	CAGL0K12870g	34	42	-	158786	8.86e-06	0.0698	TTATTTATT
50	MCM22	1	CAGL0M00440g	34	42	-	158786	8.86e-06	0.0698	TTATTTATT
51	YUH1	1	CAGL0C04609g	36	44	-	158786	8.86e-06	0.0698	TTATTTATT
52		1	CAGL0L03091g	44	52	+	158786	8.86e-06	0.0698	TTATTTATT
53	ADK2	1	CAGL0L11902g	44	52	+	158786	8.86e-06	0.0698	TTATTTATT
54	AGC1	1	CAGL0K02365g	45	53	+	158786	8.86e-06	0.0698	TTATTTATT
55		1	CAGL0I07689g	47	55	+	158786	8.86e-06	0.0698	TTATTTATT
56	YMR087W	1	CAGL0J01397g	39	47	-	158786	8.86e-06	0.0698	TTATTTATT
57	PDC6	1	CAGL0G02937g	39	47	-	158786	8.86e-06	0.0698	TTATTTATT
58	COX23	1	CAGL0I02728g	48	56	+	158786	8.86e-06	0.0698	TTATTTATT
59		1	CAGL0C03113g	40	48	-	158786	8.86e-06	0.0698	TTATTTATT
60	MRPL37	1	CAGL0I09372g	43	51	-	158786	8.86e-06	0.0698	TTATTTATT
61	RPC31	1	CAGL0J05698g	44	52	-	158786	8.86e-06	0.0698	TTATTTATT
62	APP1	1	CAGL0K09878g	52	60	+	158786	8.86e-06	0.0698	TTATTTATT
63	STE23	1	CAGL0H06457g	44	52	-	158786	8.86e-06	0.0698	TTATTTATT
64	AIM25	1	CAGL0C04631g	52	60	+	158786	8.86e-06	0.0698	TTATTTATT
65	DUS3	1	CAGL0M09977g	52	60	+	158786	8.86e-06	0.0698	TTATTTATT
66	YPR097W	1	CAGL0K08118g	45	53	-	158786	8.86e-06	0.0698	TTATTTATT
67		1	CAGL0I09482g	53	61	+	158786	8.86e-06	0.0698	TTATTTATT
68	RCE1	1	CAGL0F03443g	54	62	+	158786	8.86e-06	0.0698	TTATTTATT
69		1	CaglfMp10	46	54	-	158786	8.86e-06	0.0698	TTATTTATT
70	RMI1	1	CAGL0J09482g	56	64	+	158786	8.86e-06	0.0698	TTATTTATT
71	PDC6	1	CAGL0G02937g	48	56	-	158786	8.86e-06	0.0698	TTATTTATT
72	OST6	1	CAGL0G07040g	48	56	-	158786	8.86e-06	0.0698	TTATTTATT
73		1	CAGL0I01320g	57	65	+	158786	8.86e-06	0.0698	TTATTTATT
74	LCD1	1	CAGL0J08393g	58	66	+	158786	8.86e-06	0.0698	TTATTTATT
75	RCE1	1	CAGL0F03443g	58	66	+	158786	8.86e-06	0.0698	TTATTTATT
76	CBP4	1	CAGL0D05962g	59	67	+	158786	8.86e-06	0.0698	TTATTTATT
77	OST6	1	CAGL0G07040g	52	60	-	158786	8.86e-06	0.0698	TTATTTATT
78		1	CAGL0G03905g	61	69	+	158786	8.86e-06	0.0698	TTATTTATT
79	SLK19	1	CAGL0I10901g	53	61	-	158786	8.86e-06	0.0698	TTATTTATT
80	HEM15	1	CAGL0L04664g	64	72	+	158786	8.86e-06	0.0698	TTATTTATT
81	VBA1	1	CAGL0J01375g	65	73	+	158786	8.86e-06	0.0698	TTATTTATT
82	SNU66	1	CAGL0I09768g	57	65	-	158786	8.86e-06	0.0698	TTATTTATT
83	HEL1	1	CAGL0G07733g	58	66	-	158786	8.86e-06	0.0698	TTATTTATT
84	CIR2	1	CAGL0G06402g	67	75	+	158786	8.86e-06	0.0698	TTATTTATT
85	RPT2	1	CAGL0I04884g	60	68	-	158786	8.86e-06	0.0698	TTATTTATT
86	INM1	1	CAGL0J00319g	60	68	-	158786	8.86e-06	0.0698	TTATTTATT
87	MAG1	1	CAGL0I06809g	61	69	-	158786	8.86e-06	0.0698	TTATTTATT
88	NPY1	1	CAGL0M05687g	71	79	+	158786	8.86e-06	0.0698	TTATTTATT
89	MIC27	1	CAGL0G06600g	71	79	+	158786	8.86e-06	0.0698	TTATTTATT
90	MIC60	1	CAGL0G07711g	72	80	+	158786	8.86e-06	0.0698	TTATTTATT
91	HGH1	1	CAGL0D05500g	65	73	-	158786	8.86e-06	0.0698	TTATTTATT
92	MAG1	1	CAGL0I06809g	65	73	-	158786	8.86e-06	0.0698	TTATTTATT
93	FMC1	1	CAGL0G02695g	65	73	-	158786	8.86e-06	0.0698	TTATTTATT
94	SQS1	1	CAGL0J07326g	74	82	+	158786	8.86e-06	0.0698	TTATTTATT
95	YMR252C	1	CAGL0H02541g	74	82	+	158786	8.86e-06	0.0698	TTATTTATT
96	COQ6	1	CAGL0F08239g	74	82	+	158786	8.86e-06	0.0698	TTATTTATT
97	IES1	1	CAGL0J04180g	75	83	+	158786	8.86e-06	0.0698	TTATTTATT
98	ALG14	1	CAGL0E04180g	68	76	-	158786	8.86e-06	0.0698	TTATTTATT
99	RAD5	1	CAGL0A03432g	69	77	-	158786	8.86e-06	0.0698	TTATTTATT
100	ISA1	1	CAGL0E03652g	77	85	+	158786	8.86e-06	0.0698	TTATTTATT
101		1	CaglfMp11	69	77	-	158786	8.86e-06	0.0698	TTATTTATT
102	FMC1	1	CAGL0G02695g	69	77	-	158786	8.86e-06	0.0698	TTATTTATT
103	ARO3	1	CAGL0H10142g	78	86	+	158786	8.86e-06	0.0698	TTATTTATT
104	FAP1	1	CAGL0M06919g	79	87	+	158786	8.86e-06	0.0698	TTATTTATT
105	STE7	1	CAGL0I03498g	79	87	+	158786	8.86e-06	0.0698	TTATTTATT
106	ACO2	1	CAGL0F02431g	80	88	+	158786	8.86e-06	0.0698	TTATTTATT
107	MBF1	1	CAGL0M04983g	72	80	-	158786	8.86e-06	0.0698	TTATTTATT
108	YGR111W	1	CAGL0L04708g	81	89	+	158786	8.86e-06	0.0698	TTATTTATT
109		1	CaglfMp11	73	81	-	158786	8.86e-06	0.0698	TTATTTATT
110	SEN34	1	CAGL0G00748g	81	89	+	158786	8.86e-06	0.0698	TTATTTATT
111	SPP381	1	CAGL0F05225g	83	91	+	158786	8.86e-06	0.0698	TTATTTATT
112	IRC21	1	CAGL0K03069g	83	91	+	158786	8.86e-06	0.0698	TTATTTATT
113	YER156C	1	CAGL0I08547g	83	91	+	158786	8.86e-06	0.0698	TTATTTATT
114	BRF1	1	CAGL0F08151g	76	84	-	158786	8.86e-06	0.0698	TTATTTATT
115	VPH1	1	CAGL0C02959g	76	84	-	158786	8.86e-06	0.0698	TTATTTATT
116	GLT1	1	CAGL0L01089g	85	93	+	158786	8.86e-06	0.0698	TTATTTATT
117		1	CAGL0J11308g	86	94	+	158786	8.86e-06	0.0698	TTATTTATT
118	PET100	1	CAGL0K10120g	86	94	+	158786	8.86e-06	0.0698	TTATTTATT
119	YPT52	1	CAGL0G07689g	79	87	-	158786	8.86e-06	0.0698	TTATTTATT
120	NST1	1	CAGL0K09834g	82	90	-	158786	8.86e-06	0.0698	TTATTTATT
121		1	CAGL0D03608g	82	90	-	158786	8.86e-06	0.0698	TTATTTATT
122	YDR131C	1	CAGL0L06468g	92	100	+	158786	8.86e-06	0.0698	TTATTTATT
123	CCP1	1	CAGL0K08184g	93	101	+	158786	8.86e-06	0.0698	TTATTTATT
124	ELP3	1	CAGL0M06369g	93	101	+	158786	8.86e-06	0.0698	TTATTTATT
125		1	CAGL0K07458g	94	102	+	158786	8.86e-06	0.0698	TTATTTATT
126	SRC1	1	CAGL0K06325g	86	94	-	158786	8.86e-06	0.0698	TTATTTATT
127	FOL2	1	CAGL0F08503g	86	94	-	158786	8.86e-06	0.0698	TTATTTATT
128	STE50	1	CAGL0B00858g	94	102	+	158786	8.86e-06	0.0698	TTATTTATT
129		1	CAGL0M05137g	95	103	+	158786	8.86e-06	0.0698	TTATTTATT
130	YIA6	1	CAGL0J02002g	96	104	+	158786	8.86e-06	0.0698	TTATTTATT
131	RRP7	1	CAGL0B00880g	88	96	-	158786	8.86e-06	0.0698	TTATTTATT
132	ARE2	1	CAGL0M10571g	89	97	-	158786	8.86e-06	0.0698	TTATTTATT
133	APE4	1	CAGL0I01298g	89	97	-	158786	8.86e-06	0.0698	TTATTTATT
134	PEP5	1	CAGL0M04895g	97	105	+	158786	8.86e-06	0.0698	TTATTTATT
135	SGA1	1	CAGL0G02717g	97	105	+	158786	8.86e-06	0.0698	TTATTTATT
136	CSN9	1	CAGL0F05841g	90	98	-	158786	8.86e-06	0.0698	TTATTTATT
137	FCF1	1	CAGL0M01056g	90	98	-	158786	8.86e-06	0.0698	TTATTTATT
138	CEM1	1	CAGL0J02970g	90	98	-	158786	8.86e-06	0.0698	TTATTTATT
139	INM1	1	CAGL0J00319g	93	101	-	158786	8.86e-06	0.0698	TTATTTATT
140	SGA1	1	CAGL0G02717g	101	109	+	158786	8.86e-06	0.0698	TTATTTATT
141	FRS2	1	CAGL0K07656g	101	109	+	158786	8.86e-06	0.0698	TTATTTATT
142		1	CaglfMp05	93	101	-	158786	8.86e-06	0.0698	TTATTTATT
143	CSN9	1	CAGL0F05841g	94	102	-	158786	8.86e-06	0.0698	TTATTTATT
144	THI20	1	CAGL0C05071g	96	104	-	158786	8.86e-06	0.0698	TTATTTATT
145	PNS1	1	CAGL0L04378g	108	116	+	158786	8.86e-06	0.0698	TTATTTATT
146	UBX6	1	CAGL0J04884g	108	116	+	158786	8.86e-06	0.0698	TTATTTATT
147		1	CaglfMp05	109	117	+	158786	8.86e-06	0.0698	TTATTTATT
148		1	CAGL0L03091g	110	118	+	158786	8.86e-06	0.0698	TTATTTATT
149	PCP1	1	CAGL0G07799g	111	119	+	158786	8.86e-06	0.0698	TTATTTATT
150	PAF1	1	CAGL0B03333g	107	115	-	158786	8.86e-06	0.0698	TTATTTATT
151	TRS20	1	CAGL0D05346g	116	124	+	158786	8.86e-06	0.0698	TTATTTATT
152	MTR10	1	CAGL0L04356g	108	116	-	158786	8.86e-06	0.0698	TTATTTATT
153		1	CAGL0H03949g	117	125	+	158786	8.86e-06	0.0698	TTATTTATT
154	HEM14	1	CAGL0H09504g	118	126	+	158786	8.86e-06	0.0698	TTATTTATT
155	NOP14	1	CAGL0J08844g	119	127	+	158786	8.86e-06	0.0698	TTATTTATT
156	MET12	1	CAGL0J09504g	111	119	-	158786	8.86e-06	0.0698	TTATTTATT
157	TIM13	1	CAGL0H09306g	112	120	-	158786	8.86e-06	0.0698	TTATTTATT
158	FUS3	1	CAGL0J04290g	120	128	+	158786	8.86e-06	0.0698	TTATTTATT
159	ARC19	1	CAGL0L05390g	121	129	+	158786	8.86e-06	0.0698	TTATTTATT
160	YNL011C	1	CAGL0H03619g	113	121	-	158786	8.86e-06	0.0698	TTATTTATT
161	SFP1	1	CAGL0M09955g	121	129	+	158786	8.86e-06	0.0698	TTATTTATT
162	YHR078W	1	CAGL0J10626g	113	121	-	158786	8.86e-06	0.0698	TTATTTATT
163	MOH1	1	CAGL0F04631g	123	131	+	158786	8.86e-06	0.0698	TTATTTATT
164		1	CAGL0M05621g	124	132	+	158786	8.86e-06	0.0698	TTATTTATT
165	YCS4	1	CAGL0C03135g	124	132	+	158786	8.86e-06	0.0698	TTATTTATT
166	LIP5	1	CAGL0I10923g	126	134	+	158786	8.86e-06	0.0698	TTATTTATT
167	QCR6	1	CAGL0D05192g	126	134	+	158786	8.86e-06	0.0698	TTATTTATT
168	MOH1	1	CAGL0F04631g	127	135	+	158786	8.86e-06	0.0698	TTATTTATT
169		1	CAGL0G06248g	127	135	+	158786	8.86e-06	0.0698	TTATTTATT
170	NUT2	1	CAGL0I08525g	120	128	-	158786	8.86e-06	0.0698	TTATTTATT
171	SAF1	1	CAGL0B03311g	131	139	+	158786	8.86e-06	0.0698	TTATTTATT
172	DDR2	1	CAGL0H02563g	123	131	-	158786	8.86e-06	0.0698	TTATTTATT
173	ACO1	1	CAGL0D06424g	132	140	+	158786	8.86e-06	0.0698	TTATTTATT
174	YLR257W	1	CAGL0F04697g	133	141	+	158786	8.86e-06	0.0698	TTATTTATT
175		1	CAGL0J01463g	133	141	+	158786	8.86e-06	0.0698	TTATTTATT
176	SEC18	1	CAGL0E04642g	125	133	-	158786	8.86e-06	0.0698	TTATTTATT
177	ECM25	1	CAGL0F02453g	126	134	-	158786	8.86e-06	0.0698	TTATTTATT
178	GTF1	1	CAGL0G07821g	126	134	-	158786	8.86e-06	0.0698	TTATTTATT
179	POL31	1	CAGL0B03707g	135	143	+	158786	8.86e-06	0.0698	TTATTTATT
180	MST1	1	CAGL0D03542g	135	143	+	158786	8.86e-06	0.0698	TTATTTATT
181	UBP10	1	CAGL0J11352g	136	144	+	158786	8.86e-06	0.0698	TTATTTATT
182	ACO1	1	CAGL0D06424g	136	144	+	158786	8.86e-06	0.0698	TTATTTATT
183		1	CaglfMp08	137	145	+	158786	8.86e-06	0.0698	TTATTTATT
184	ERJ5	1	CAGL0C02123g	129	137	-	158786	8.86e-06	0.0698	TTATTTATT
185	SEC18	1	CAGL0E04642g	129	137	-	158786	8.86e-06	0.0698	TTATTTATT
186	GLT1	1	CAGL0L01089g	138	146	+	158786	8.86e-06	0.0698	TTATTTATT
187	MFM1	1	CAGL0M07249g	130	138	-	158786	8.86e-06	0.0698	TTATTTATT
188	LIA1	1	CAGL0F00407g	138	146	+	158786	8.86e-06	0.0698	TTATTTATT
189	CLB4	1	CAGL0J08822g	131	139	-	158786	8.86e-06	0.0698	TTATTTATT
190	GPR1	1	CAGL0K01507g	140	148	+	158786	8.86e-06	0.0698	TTATTTATT
191	FAU1	1	CAGL0F09185g	132	140	-	158786	8.86e-06	0.0698	TTATTTATT
192	SEC18	1	CAGL0E04642g	133	141	-	158786	8.86e-06	0.0698	TTATTTATT
193	YDL119C	1	CAGL0H10538g	141	149	+	158786	8.86e-06	0.0698	TTATTTATT
194	ATO2	1	CAGL0L07766g	141	149	+	158786	8.86e-06	0.0698	TTATTTATT
195		1	CAGL0C03223g	143	151	+	158786	8.86e-06	0.0698	TTATTTATT
196	TFG1	1	CAGL0D05478g	144	152	+	158786	8.86e-06	0.0698	TTATTTATT
197		1	CAGL0J03960g	147	155	+	158786	8.86e-06	0.0698	TTATTTATT
198	MIA40	1	CAGL0D03520g	139	147	-	158786	8.86e-06	0.0698	TTATTTATT
199	MBA1	1	CAGL0M06391g	141	149	-	158786	8.86e-06	0.0698	TTATTTATT
200	YKE4	1	CAGL0I05280g	141	149	-	158786	8.86e-06	0.0698	TTATTTATT
201	YHB1	1	CAGL0L06666g	150	158	+	158786	8.86e-06	0.0698	TTATTTATT
202	RPS0B	1	CAGL0M02849g	150	158	+	158786	8.86e-06	0.0698	TTATTTATT
203	SRP54	1	CAGL0K07986g	143	151	-	158786	8.86e-06	0.0698	TTATTTATT
204	CDC11	1	CAGL0F00275g	151	159	+	158786	8.86e-06	0.0698	TTATTTATT
205	RHO5	1	CAGL0G05764g	151	159	+	158786	8.86e-06	0.0698	TTATTTATT
206	ARC15	1	CAGL0M12595g	144	152	-	158786	8.86e-06	0.0698	TTATTTATT
207	HOC1	1	CAGL0F00297g	144	152	-	158786	8.86e-06	0.0698	TTATTTATT
208	RMR1	1	CAGL0H07623g	147	155	-	158786	8.86e-06	0.0698	TTATTTATT
209	DSN1	1	CAGL0L09603g	155	163	+	158786	8.86e-06	0.0698	TTATTTATT
210	DIP2	1	CAGL0M04279g	148	156	-	158786	8.86e-06	0.0698	TTATTTATT
211	YJL049W	1	CAGL0J04906g	148	156	-	158786	8.86e-06	0.0698	TTATTTATT
212	STD1	1	CAGL0L10043g	151	159	-	158786	8.86e-06	0.0698	TTATTTATT
213	PEX6	1	CAGL0D02574g	160	168	+	158786	8.86e-06	0.0698	TTATTTATT
214	RPL22A	1	CAGL0F01683g	153	161	-	158786	8.86e-06	0.0698	TTATTTATT
215	SET1	1	CAGL0L12980g	153	161	-	158786	8.86e-06	0.0698	TTATTTATT
216	BSC6	1	CAGL0E01507g	153	161	-	158786	8.86e-06	0.0698	TTATTTATT
217	YOR1	1	CAGL0G00242g	161	169	+	158786	8.86e-06	0.0698	TTATTTATT
218	LNP1	1	CAGL0M07139g	161	169	+	158786	8.86e-06	0.0698	TTATTTATT
219	SDH8	1	CAGL0I09394g	161	169	+	158786	8.86e-06	0.0698	TTATTTATT
220	ILV3	1	CAGL0B03993g	162	170	+	158786	8.86e-06	0.0698	TTATTTATT
221	TOK1	1	CAGL0L03476g	156	164	-	158786	8.86e-06	0.0698	TTATTTATT
222	UPS1	1	CAGL0A04103g	164	172	+	158786	8.86e-06	0.0698	TTATTTATT
223	FCY22	1	CAGL0J02948g	166	174	+	158786	8.86e-06	0.0698	TTATTTATT
224	CAGL0L08481g	1	CAGL0L08481g	158	166	-	158786	8.86e-06	0.0698	TTATTTATT
225		1	CaglfMp04	167	175	+	158786	8.86e-06	0.0698	TTATTTATT
226	ATP23	1	CAGL0M10593g	169	177	+	158786	8.86e-06	0.0698	TTATTTATT
227	SNX3	1	CAGL0G06424g	163	171	-	158786	8.86e-06	0.0698	TTATTTATT
228	MOT1	1	CAGL0H05533g	173	181	+	158786	8.86e-06	0.0698	TTATTTATT
229	YIA6	1	CAGL0J02002g	166	174	-	158786	8.86e-06	0.0698	TTATTTATT
230	HEM15	1	CAGL0L04664g	174	182	+	158786	8.86e-06	0.0698	TTATTTATT
231	SDH2	1	CAGL0E03850g	177	185	+	158786	8.86e-06	0.0698	TTATTTATT
232	GLT1	1	CAGL0L01089g	177	185	+	158786	8.86e-06	0.0698	TTATTTATT
233	YOR019W	1	CAGL0M08954g	178	186	+	158786	8.86e-06	0.0698	TTATTTATT
234	ORC5	1	CAGL0J08008g	171	179	-	158786	8.86e-06	0.0698	TTATTTATT
235	YCP4	1	CAGL0H03971g	175	183	-	158786	8.86e-06	0.0698	TTATTTATT
236		1	CAGL0D06710g	178	186	-	158786	8.86e-06	0.0698	TTATTTATT
237		1	CAGL0L09933g	186	194	+	158786	8.86e-06	0.0698	TTATTTATT
238	COG7	1	CAGL0A00539g	179	187	-	158786	8.86e-06	0.0698	TTATTTATT
239	RIP1	1	CAGL0I03190g	188	196	+	158786	8.86e-06	0.0698	TTATTTATT
240	PBI1	1	CAGL0A01089g	180	188	-	158786	8.86e-06	0.0698	TTATTTATT
241	SSP120	1	CAGL0H03597g	189	197	+	158786	8.86e-06	0.0698	TTATTTATT
242	SDH2	1	CAGL0E03850g	190	198	+	158786	8.86e-06	0.0698	TTATTTATT
243	YOR019W	1	CAGL0M08954g	193	201	+	158786	8.86e-06	0.0698	TTATTTATT
244	MRPL19	1	CAGL0J11330g	185	193	-	158786	8.86e-06	0.0698	TTATTTATT
245	SDH2	1	CAGL0E03850g	203	211	+	158786	8.86e-06	0.0698	TTATTTATT
246	AEP2	1	CAGL0M03069g	203	211	+	158786	8.86e-06	0.0698	TTATTTATT
247	PFK27	1	CAGL0E01529g	204	212	+	158786	8.86e-06	0.0698	TTATTTATT
248	QCR9	1	CAGL0H09328g	205	213	+	158786	8.86e-06	0.0698	TTATTTATT
249	CRZ1	1	CAGL0M06831g	207	215	+	158786	8.86e-06	0.0698	TTATTTATT
250	MID2	1	CAGL0J00253g	207	215	+	158786	8.86e-06	0.0698	TTATTTATT
251	ZRT2	1	CAGL0M04301g	209	217	+	158786	8.86e-06	0.0698	TTATTTATT
252	SEF1	1	CAGL0A04455g	210	218	+	158786	8.86e-06	0.0698	TTATTTATT
253		1	CAGL0I07293g	204	212	-	158786	8.86e-06	0.0698	TTATTTATT
254	GYP6	1	CAGL0J00825g	206	214	-	158786	8.86e-06	0.0698	TTATTTATT
255	CYT1	1	CAGL0L10406g	216	224	+	158786	8.86e-06	0.0698	TTATTTATT
256	COX26	1	CAGL0B01875g	208	216	-	158786	8.86e-06	0.0698	TTATTTATT
257	QCR2	1	CAGL0G10131g	217	225	+	158786	8.86e-06	0.0698	TTATTTATT
258	SRB6	1	CAGL0D05368g	210	218	-	158786	8.86e-06	0.0698	TTATTTATT
259	PST1	1	CAGL0E04620g	220	228	+	158786	8.86e-06	0.0698	TTATTTATT
260	GGA2	1	CAGL0A02629g	220	228	+	158786	8.86e-06	0.0698	TTATTTATT
261	YOL057W	1	CAGL0C05093g	221	229	+	158786	8.86e-06	0.0698	TTATTTATT
262	YDC1	1	CAGL0M06347g	214	222	-	158786	8.86e-06	0.0698	TTATTTATT
263	BTS1	1	CAGL0H05269g	214	222	-	158786	8.86e-06	0.0698	TTATTTATT
264	PST1	1	CAGL0E04620g	224	232	+	158786	8.86e-06	0.0698	TTATTTATT
265	VIP1	1	CAGL0M09823g	226	234	+	158786	8.86e-06	0.0698	TTATTTATT
266	VTS1	1	CAGL0K09922g	219	227	-	158786	8.86e-06	0.0698	TTATTTATT
267	LOS1	1	CAGL0K00473g	227	235	+	158786	8.86e-06	0.0698	TTATTTATT
268	EMC6	1	CAGL0D05522g	220	228	-	158786	8.86e-06	0.0698	TTATTTATT
269	PST1	1	CAGL0E04620g	228	236	+	158786	8.86e-06	0.0698	TTATTTATT
270	IFH1	1	CAGL0C00759g	228	236	+	158786	8.86e-06	0.0698	TTATTTATT
271	ASF1	1	CAGL0L05412g	221	229	-	158786	8.86e-06	0.0698	TTATTTATT
272	SHH4	1	CAGL0F05863g	229	237	+	158786	8.86e-06	0.0698	TTATTTATT
273	ILV2	1	CAGL0K03465g	232	240	+	158786	8.86e-06	0.0698	TTATTTATT
274	GYP6	1	CAGL0J00825g	225	233	-	158786	8.86e-06	0.0698	TTATTTATT
275	SHH4	1	CAGL0F05863g	233	241	+	158786	8.86e-06	0.0698	TTATTTATT
276	MTR4	1	CAGL0J04928g	237	245	+	158786	8.86e-06	0.0698	TTATTTATT
277	MSS116	1	CAGL0F05577g	240	248	+	158786	8.86e-06	0.0698	TTATTTATT
278	COX9	1	CAGL0D00748g	240	248	+	158786	8.86e-06	0.0698	TTATTTATT
279	CTA1	1	CAGL0K10868g	241	249	+	158786	8.86e-06	0.0698	TTATTTATT
280	RPL9A	1	CAGL0E04994g	241	249	+	158786	8.86e-06	0.0698	TTATTTATT
281	IES3	1	CAGL0F01903g	244	252	+	158786	8.86e-06	0.0698	TTATTTATT
282	STP22	1	CAGL0H03927g	236	244	-	158786	8.86e-06	0.0698	TTATTTATT
283	GYP6	1	CAGL0J00825g	237	245	-	158786	8.86e-06	0.0698	TTATTTATT
284	CYB5	1	CAGL0L03828g	247	255	+	158786	8.86e-06	0.0698	TTATTTATT
285	MRPL13	1	CAGL0L02233g	241	249	-	158786	8.86e-06	0.0698	TTATTTATT
286	CRR1	1	CAGL0J08910g	241	249	-	158786	8.86e-06	0.0698	TTATTTATT
287	MDM34	1	CAGL0I07007g	241	249	-	158786	8.86e-06	0.0698	TTATTTATT
288	INN1	1	CAGL0J05676g	250	258	+	158786	8.86e-06	0.0698	TTATTTATT
289	TOM20	1	CAGL0K01067g	251	259	+	158786	8.86e-06	0.0698	TTATTTATT
290	TRM732	1	CAGL0H02431g	253	261	+	158786	8.86e-06	0.0698	TTATTTATT
291	ATG33	1	CAGL0K04279g	254	262	+	158786	8.86e-06	0.0698	TTATTTATT
292	COX15	1	CAGL0I06831g	255	263	+	158786	8.86e-06	0.0698	TTATTTATT
293	AVL9	1	CAGL0M11770g	258	266	+	158786	8.86e-06	0.0698	TTATTTATT
294	COX15	1	CAGL0I06831g	259	267	+	158786	8.86e-06	0.0698	TTATTTATT
295		1	CaglfMp02	264	272	+	158786	8.86e-06	0.0698	TTATTTATT
296	STM1	1	CAGL0E00869g	267	275	+	158786	8.86e-06	0.0698	TTATTTATT
297	SNU66	1	CAGL0I09768g	260	268	-	158786	8.86e-06	0.0698	TTATTTATT
298	SLG1	1	CAGL0F01507g	261	269	-	158786	8.86e-06	0.0698	TTATTTATT
299	YDR210W	1	CAGL0F05329g	269	277	+	158786	8.86e-06	0.0698	TTATTTATT
300		1	CAGL0E00110g	270	278	+	158786	8.86e-06	0.0698	TTATTTATT
301	CAGL0E00105g	1	CAGL0E00105g	270	278	+	158786	8.86e-06	0.0698	TTATTTATT
302	HHF1	1	CAGL0C04136g	271	279	+	158786	8.86e-06	0.0698	TTATTTATT
303	PIS1	1	CAGL0G03157g	274	282	+	158786	8.86e-06	0.0698	TTATTTATT
304	YPT52	1	CAGL0G07689g	267	275	-	158786	8.86e-06	0.0698	TTATTTATT
305	MNN10	1	CAGL0K11231g	268	276	-	158786	8.86e-06	0.0698	TTATTTATT
306	UPS1	1	CAGL0A04103g	277	285	+	158786	8.86e-06	0.0698	TTATTTATT
307	MUM2	1	CAGL0H10164g	269	277	-	158786	8.86e-06	0.0698	TTATTTATT
308	TOM1	1	CAGL0K06303g	278	286	+	158786	8.86e-06	0.0698	TTATTTATT
309	STS1	1	CAGL0L09625g	270	278	-	158786	8.86e-06	0.0698	TTATTTATT
310	MFG1	1	CAGL0C05467g	279	287	+	158786	8.86e-06	0.0698	TTATTTATT
311	ARO2	1	CAGL0E05016g	271	279	-	158786	8.86e-06	0.0698	TTATTTATT
312	YML018C	1	CAGL0G07018g	279	287	+	158786	8.86e-06	0.0698	TTATTTATT
313	YML018C	1	CAGL0G07018g	283	291	+	158786	8.86e-06	0.0698	TTATTTATT
314		1	CAGL0J08415g	275	283	-	158786	8.86e-06	0.0698	TTATTTATT
315		1	CAGL0A00110g	287	295	+	158786	8.86e-06	0.0698	TTATTTATT
316	CAGL0A00105g	1	CAGL0A00105g	287	295	+	158786	8.86e-06	0.0698	TTATTTATT
317	MRPL33	1	CAGL0I02706g	283	291	-	158786	8.86e-06	0.0698	TTATTTATT
318	MYO5	1	CAGL0K07590g	283	291	-	158786	8.86e-06	0.0698	TTATTTATT
319		1	CAGL0H10626g	292	300	+	158786	8.86e-06	0.0698	TTATTTATT
320	PDR12	1	CAGL0M07293g	288	296	-	158786	8.86e-06	0.0698	TTATTTATT
321	TRM1	1	CAGL0B01881g	303	311	+	158786	8.86e-06	0.0698	TTATTTATT
322	CHA4	1	CAGL0M11440g	303	311	+	158786	8.86e-06	0.0698	TTATTTATT
323	HOG1	1	CAGL0M11748g	302	310	-	158786	8.86e-06	0.0698	TTATTTATT
324	NAN1	1	CAGL0M02805g	303	311	-	158786	8.86e-06	0.0698	TTATTTATT
325	SAP4	1	CAGL0C02145g	311	319	+	158786	8.86e-06	0.0698	TTATTTATT
326	YDL176W	1	CAGL0J06270g	312	320	+	158786	8.86e-06	0.0698	TTATTTATT
327	TFB5	1	CAGL0K10098g	305	313	-	158786	8.86e-06	0.0698	TTATTTATT
328	QCR7	1	CAGL0G10153g	315	323	+	158786	8.86e-06	0.0698	TTATTTATT
329		1	CAGL0I05390g	307	315	-	158786	8.86e-06	0.0698	TTATTTATT
330	MET4	1	CAGL0G06688g	308	316	-	158786	8.86e-06	0.0698	TTATTTATT
331	ATX1	1	CAGL0J07980g	317	325	+	158786	8.86e-06	0.0698	TTATTTATT
332	ADK1	1	CAGL0K11418g	311	319	-	158786	8.86e-06	0.0698	TTATTTATT
333	YLR053C	1	CAGL0F01881g	313	321	-	158786	8.86e-06	0.0698	TTATTTATT
334		1	CAGL0F04081g	327	335	+	158786	8.86e-06	0.0698	TTATTTATT
335	YDL206W	1	CAGL0J09658g	320	328	-	158786	8.86e-06	0.0698	TTATTTATT
336	ATG13	1	CAGL0G09999g	321	329	-	158786	8.86e-06	0.0698	TTATTTATT
337	TRM732	1	CAGL0H02431g	332	340	+	158786	8.86e-06	0.0698	TTATTTATT
338	OCA1	1	CAGL0G06578g	324	332	-	158786	8.86e-06	0.0698	TTATTTATT
339	HSP12	1	CAGL0J04202g	325	333	-	158786	8.86e-06	0.0698	TTATTTATT
340		1	CAGL0L06688g	329	337	-	158786	8.86e-06	0.0698	TTATTTATT
341	ALD4	1	CAGL0D06688g	339	347	+	158786	8.86e-06	0.0698	TTATTTATT
342	PET20	1	CAGL0M02101g	342	350	+	158786	8.86e-06	0.0698	TTATTTATT
343	YPR015C	1	CAGL0J01595g	344	352	+	158786	8.86e-06	0.0698	TTATTTATT
344		1	CAGL0A02211g	350	358	+	158786	8.86e-06	0.0698	TTATTTATT
345	MND1	1	CAGL0L06050g	347	355	-	158786	8.86e-06	0.0698	TTATTTATT
346	PSF3	1	CAGL0D02596g	357	365	-	158786	8.86e-06	0.0698	TTATTTATT
347	FTR1	1	CAGL0I06743g	365	373	+	158786	8.86e-06	0.0698	TTATTTATT
348	CCR4	1	CAGL0H06149g	367	375	+	158786	8.86e-06	0.0698	TTATTTATT
349	ACO1	1	CAGL0D06424g	368	376	+	158786	8.86e-06	0.0698	TTATTTATT
350	EXO1	1	CAGL0H08085g	360	368	-	158786	8.86e-06	0.0698	TTATTTATT
351	SEC53	1	CAGL0K12848g	372	380	+	158786	8.86e-06	0.0698	TTATTTATT
352		1	CAGL0B01743g	380	388	+	158786	8.86e-06	0.0698	TTATTTATT
353		1	CAGL0K07678g	377	385	-	158786	8.86e-06	0.0698	TTATTTATT
354	ROY1	1	CAGL0H02453g	386	394	+	158786	8.86e-06	0.0698	TTATTTATT
355	PAR32	1	CAGL0L01067g	379	387	-	158786	8.86e-06	0.0698	TTATTTATT
356	MOT3	1	CAGL0K03003g	379	387	-	158786	8.86e-06	0.0698	TTATTTATT
357	HIS7	1	CAGL0C01595g	383	391	-	158786	8.86e-06	0.0698	TTATTTATT
358	YDL157C	1	CAGL0I03520g	384	392	-	158786	8.86e-06	0.0698	TTATTTATT
359	PUF3	1	CAGL0D05544g	392	400	+	158786	8.86e-06	0.0698	TTATTTATT
360	GCD2	1	CAGL0K01045g	386	394	-	158786	8.86e-06	0.0698	TTATTTATT
361		1	CAGL0C00253g	387	395	-	158786	8.86e-06	0.0698	TTATTTATT
362	DST1	1	CAGL0D06160g	387	395	-	158786	8.86e-06	0.0698	TTATTTATT
363	CAJ1	1	CAGL0L00957g	400	408	+	158786	8.86e-06	0.0698	TTATTTATT
364	ENO2	1	CAGL0F08261g	392	400	-	158786	8.86e-06	0.0698	TTATTTATT
365	SDH1	1	CAGL0J00847g	404	412	+	158786	8.86e-06	0.0698	TTATTTATT
366	DBP2	1	CAGL0L03846g	397	405	-	158786	8.86e-06	0.0698	TTATTTATT
367	REG2	1	CAGL0K11814g	400	408	-	158786	8.86e-06	0.0698	TTATTTATT
368	IPT1	1	CAGL0G05313g	408	416	-	158786	8.86e-06	0.0698	TTATTTATT
369	SDH1	1	CAGL0J00847g	416	424	+	158786	8.86e-06	0.0698	TTATTTATT
370	PRM10	1	CAGL0G04433g	409	417	-	158786	8.86e-06	0.0698	TTATTTATT
371		1	CAGL0G00836g	417	425	+	158786	8.86e-06	0.0698	TTATTTATT
372	ABF2	1	CAGL0K03047g	410	418	-	158786	8.86e-06	0.0698	TTATTTATT
373	FUS2	1	CAGL0M04917g	419	427	+	158786	8.86e-06	0.0698	TTATTTATT
374	PAR32	1	CAGL0L01067g	418	426	-	158786	8.86e-06	0.0698	TTATTTATT
375	YJL163C	1	CAGL0M08426g	431	439	+	158786	8.86e-06	0.0698	TTATTTATT
376	SDH1	1	CAGL0J00847g	435	443	+	158786	8.86e-06	0.0698	TTATTTATT
377	MET17	1	CAGL0D06402g	430	438	-	158786	8.86e-06	0.0698	TTATTTATT
378	LUC7	1	CAGL0L07040g	446	454	+	158786	8.86e-06	0.0698	TTATTTATT
379	HEM1	1	CAGL0B02607g	450	458	+	158786	8.86e-06	0.0698	TTATTTATT
380	BRR6	1	CAGL0H07689g	445	453	-	158786	8.86e-06	0.0698	TTATTTATT
381	YLR281C	1	CAGL0F05027g	453	461	+	158786	8.86e-06	0.0698	TTATTTATT
382	TIM9	1	CAGL0H06127g	448	456	-	158786	8.86e-06	0.0698	TTATTTATT
383	ERG1	1	CAGL0D05940g	458	466	+	158786	8.86e-06	0.0698	TTATTTATT
384	LIA1	1	CAGL0F00407g	463	471	+	158786	8.86e-06	0.0698	TTATTTATT
385	YEL023C	1	CAGL0I03168g	456	464	-	158786	8.86e-06	0.0698	TTATTTATT
386	FAB1	1	CAGL0K10384g	466	474	+	158786	8.86e-06	0.0698	TTATTTATT
387	YGR266W	1	CAGL0F08481g	466	474	+	158786	8.86e-06	0.0698	TTATTTATT
388		1	CAGL0M12364g	460	468	-	158786	8.86e-06	0.0698	TTATTTATT
389	CWH41	1	CAGL0A01452g	471	479	+	158786	8.86e-06	0.0698	TTATTTATT
390		1	CAGL0M12364g	464	472	-	158786	8.86e-06	0.0698	TTATTTATT
391	BUD14	1	CAGL0I04466g	464	472	-	158786	8.86e-06	0.0698	TTATTTATT
392	PAR32	1	CAGL0L01067g	471	479	-	158786	8.86e-06	0.0698	TTATTTATT
393	MDM38	1	CAGL0F01243g	487	495	+	158786	8.86e-06	0.0698	TTATTTATT
394	AGE2	1	CAGL0L00825g	487	495	+	158786	8.86e-06	0.0698	TTATTTATT
395	IFH1	1	CAGL0C00759g	481	489	-	158786	8.86e-06	0.0698	TTATTTATT
396		1	CAGL0J00451g	482	490	-	158786	8.86e-06	0.0698	TTATTTATT
397	EAR1	1	CAGL0F07799g	494	502	+	158786	8.86e-06	0.0698	TTATTTATT
398	MMR1	1	CAGL0A04169g	494	502	+	158786	8.86e-06	0.0698	TTATTTATT
399	SUA7	1	CAGL0K07964g	494	502	+	158786	8.86e-06	0.0698	TTATTTATT
400	COM2	1	CAGL0L06072g	503	511	+	158786	8.86e-06	0.0698	TTATTTATT
401	SPS4	1	CAGL0I09834g	507	515	+	158786	8.86e-06	0.0698	TTATTTATT
402	EDE1	1	CAGL0F04609g	508	516	-	158786	8.86e-06	0.0698	TTATTTATT
403		1	CAGL0G07667g	517	525	+	158786	8.86e-06	0.0698	TTATTTATT
404	EDE1	1	CAGL0F04609g	512	520	-	158786	8.86e-06	0.0698	TTATTTATT
405	SHC1	1	CAGL0A04411g	525	533	+	158786	8.86e-06	0.0698	TTATTTATT
406	RBG2	1	CAGL0D03454g	531	539	+	158786	8.86e-06	0.0698	TTATTTATT
407	SOK1	1	CAGL0H09812g	539	547	+	158786	8.86e-06	0.0698	TTATTTATT
408	BGL2	1	CAGL0G00220g	535	543	-	158786	8.86e-06	0.0698	TTATTTATT
409	MRH1	1	CAGL0K11880g	542	550	-	158786	8.86e-06	0.0698	TTATTTATT
410	CMS1	1	CAGL0J01155g	543	551	-	158786	8.86e-06	0.0698	TTATTTATT
411	NGR1	1	CAGL0K06655g	555	563	+	158786	8.86e-06	0.0698	TTATTTATT
412	YLR352W	1	CAGL0B03113g	569	577	+	158786	8.86e-06	0.0698	TTATTTATT
413	COX6	1	CAGL0J00429g	578	586	+	158786	8.86e-06	0.0698	TTATTTATT
414	ZTA1	1	CAGL0H09944g	587	595	+	158786	8.86e-06	0.0698	TTATTTATT
415	ANB1	1	CAGL0I01430g	593	601	+	158786	8.86e-06	0.0698	TTATTTATT
416		1	CAGL0G05830g	595	603	-	158786	8.86e-06	0.0698	TTATTTATT
417	SNL1	1	CAGL0J02310g	603	611	+	158786	8.86e-06	0.0698	TTATTTATT
418	PSA1	1	CAGL0H04983g	604	612	+	158786	8.86e-06	0.0698	TTATTTATT
419	CDC13	1	CAGL0G05588g	614	622	+	158786	8.86e-06	0.0698	TTATTTATT
420		1	CAGL0H03993g	636	644	+	158786	8.86e-06	0.0698	TTATTTATT
421	MDH2	1	CAGL0E01705g	635	643	-	158786	8.86e-06	0.0698	TTATTTATT
422	AMF1	1	CAGL0L02519g	646	654	-	158786	8.86e-06	0.0698	TTATTTATT
423	USV1	1	CAGL0L00583g	658	666	+	158786	8.86e-06	0.0698	TTATTTATT
424	RTN1	1	CAGL0B02585g	657	665	-	158786	8.86e-06	0.0698	TTATTTATT
425	KTI11	1	CAGL0A04499g	657	665	-	158786	8.86e-06	0.0698	TTATTTATT
426	MET17	1	CAGL0D06402g	662	670	-	158786	8.86e-06	0.0698	TTATTTATT
427	MET17	1	CAGL0D06402g	666	674	-	158786	8.86e-06	0.0698	TTATTTATT
428	HAP4	1	CAGL0K08624g	686	694	+	158786	8.86e-06	0.0698	TTATTTATT
429	CPT1	1	CAGL0L13068g	694	702	+	158786	8.86e-06	0.0698	TTATTTATT
430	SEC14	1	CAGL0J10450g	695	703	+	158786	8.86e-06	0.0698	TTATTTATT
431	GRX5	1	CAGL0M07271g	700	708	+	158786	8.86e-06	0.0698	TTATTTATT
432	SRP1	1	CAGL0J11440g	693	701	-	158786	8.86e-06	0.0698	TTATTTATT
433		1	CAGL0G07667g	705	713	+	158786	8.86e-06	0.0698	TTATTTATT
434	RLP7	1	CAGL0H03773g	716	724	-	158786	8.86e-06	0.0698	TTATTTATT
435	TUF1	1	CAGL0G09581g	737	745	+	158786	8.86e-06	0.0698	TTATTTATT
436		1	CaglfMp05	731	739	-	158786	8.86e-06	0.0698	TTATTTATT
437	ZTA1	1	CAGL0H09944g	742	750	+	158786	8.86e-06	0.0698	TTATTTATT
438		1	CaglfMp05	746	754	-	158786	8.86e-06	0.0698	TTATTTATT
439	SSO1	1	CAGL0L00561g	753	761	-	158786	8.86e-06	0.0698	TTATTTATT
440	SEC7	1	CAGL0E00847g	758	766	-	158786	8.86e-06	0.0698	TTATTTATT
441	YIL161W	1	CAGL0L02541g	767	775	+	158786	8.86e-06	0.0698	TTATTTATT
442	VMA2	1	CAGL0C00649g	775	783	-	158786	8.86e-06	0.0698	TTATTTATT
443	GAS2	1	CAGL0G01056g	793	801	+	158786	8.86e-06	0.0698	TTATTTATT
444	MDM38	1	CAGL0F01243g	797	805	+	158786	8.86e-06	0.0698	TTATTTATT
445	VPS68	1	CAGL0E01639g	793	801	-	158786	8.86e-06	0.0698	TTATTTATT
446	PRI2	1	CAGL0L01749g	793	801	-	158786	8.86e-06	0.0698	TTATTTATT
447	LYS14	1	CAGL0K11902g	825	833	+	158786	8.86e-06	0.0698	TTATTTATT
448	HEM3	1	CAGL0J09680g	834	842	+	158786	8.86e-06	0.0698	TTATTTATT
449	GAB1	1	CAGL0H00220g	842	850	+	158786	8.86e-06	0.0698	TTATTTATT
450	HXT3	1	CAGL0A01826g	886	894	+	158786	8.86e-06	0.0698	TTATTTATT
451	ATG33	1	CAGL0K04279g	902	910	-	158786	8.86e-06	0.0698	TTATTTATT
452		1	CaglfMp07	921	929	+	158786	8.86e-06	0.0698	TTATTTATT
453		1	CAGL0C00231g	951	959	+	158786	8.86e-06	0.0698	TTATTTATT
454	MGS1	1	CAGL0K04983g	952	960	+	158786	8.86e-06	0.0698	TTATTTATT
455	TOS1	1	CAGL0M05599g	949	957	-	158786	8.86e-06	0.0698	TTATTTATT
456		1	CAGL0K13002g	965	973	+	158786	8.86e-06	0.0698	TTATTTATT
457		1	CAGL0I00286g	960	968	-	158786	8.86e-06	0.0698	TTATTTATT
458	VCX1	1	CAGL0J09306g	980	988	-	158786	8.86e-06	0.0698	TTATTTATT
459	FZF1	1	CAGL0H07557g	1015	1023	+	158786	8.86e-06	0.0698	TTATTTATT
460	RPG1	1	CAGL0M01804g	1008	1016	-	158786	8.86e-06	0.0698	TTATTTATT
461		1	CaglfMp05	1031	1039	+	158786	8.86e-06	0.0698	TTATTTATT
462	CAGL0E00105g	1	CAGL0E00105g	1049	1057	-	158786	8.86e-06	0.0698	TTATTTATT
463		1	CAGL0E00110g	1049	1057	-	158786	8.86e-06	0.0698	TTATTTATT
464	CAGL0F00105g	1	CAGL0F00105g	1064	1072	-	158786	8.86e-06	0.0698	TTATTTATT
465		1	CAGL0F00110g	1064	1072	-	158786	8.86e-06	0.0698	TTATTTATT
466	YAP1801	1	CAGL0F08063g	1083	1091	-	158786	8.86e-06	0.0698	TTATTTATT
467	CAGL0C05621g	1	CAGL0C05621g	1090	1098	-	158786	8.86e-06	0.0698	TTATTTATT
468	CAGL0F00176g	1	CAGL0F00176g	1132	1140	-	158786	8.86e-06	0.0698	TTATTTATT
469		1	CaglfMp07	1133	1141	-	158786	8.86e-06	0.0698	TTATTTATT
470	GIS4	1	CAGL0K07271g	1155	1163	+	158786	8.86e-06	0.0698	TTATTTATT
471	PIG2	1	CAGL0L00803g	1183	1191	-	158786	8.86e-06	0.0698	TTATTTATT
472		1	CAGL0D00154g	1195	1203	-	158786	8.86e-06	0.0698	TTATTTATT
473		1	CaglfMp05	1220	1228	-	158786	8.86e-06	0.0698	TTATTTATT
474	GTS1	1	CAGL0L06028g	1230	1238	-	158786	8.86e-06	0.0698	TTATTTATT
475		1	CaglfMp07	1294	1302	+	158786	8.86e-06	0.0698	TTATTTATT
476	ACC1	1	CAGL0L10780g	1295	1303	-	158786	8.86e-06	0.0698	TTATTTATT
477		1	CAGL0J02024g	1324	1332	+	158786	8.86e-06	0.0698	TTATTTATT
478	PRI2	1	CAGL0L01749g	1355	1363	+	158786	8.86e-06	0.0698	TTATTTATT
479	NOP13	1	CAGL0J11154g	1368	1376	+	158786	8.86e-06	0.0698	TTATTTATT
480	GAB1	1	CAGL0H00220g	1385	1393	+	158786	8.86e-06	0.0698	TTATTTATT
481	SWM1	1	CAGL0M08778g	1382	1390	-	158786	8.86e-06	0.0698	TTATTTATT
482		1	CAGL0J02024g	1394	1402	-	158786	8.86e-06	0.0698	TTATTTATT
483	YBR085C-A	1	CAGL0L06248g	1419	1427	-	158786	8.86e-06	0.0698	TTATTTATT
484	YNL194C	1	CAGL0G05566g	1436	1444	+	158786	8.86e-06	0.0698	TTATTTATT
485		1	CAGL0I05038g	1460	1468	-	158786	8.86e-06	0.0698	TTATTTATT
486	ASH1	1	CAGL0D00462g	1496	1504	+	158786	8.86e-06	0.0698	TTATTTATT
487	SVP26	1	CAGL0M13321g	1549	1557	-	158786	8.86e-06	0.0698	TTATTTATT
488		1	CAGL0H10626g	1562	1570	-	158786	8.86e-06	0.0698	TTATTTATT
489	TPN1	1	CAGL0L06138g	1600	1608	+	158786	8.86e-06	0.0698	TTATTTATT
490	VCX1	1	CAGL0J09306g	1662	1670	+	158786	8.86e-06	0.0698	TTATTTATT
491		1	CAGL0C00209g	1874	1882	-	158786	8.86e-06	0.0698	TTATTTATT
492		1	CAGL0C00110g	1932	1940	-	158786	8.86e-06	0.0698	TTATTTATT
493	MDM38	1	CAGL0F01243g	1933	1941	-	158786	8.86e-06	0.0698	TTATTTATT
494	PGI1	1	CAGL0H05445g	2132	2140	+	158786	8.86e-06	0.0698	TTATTTATT
495	PGI1	1	CAGL0H05445g	2148	2156	+	158786	8.86e-06	0.0698	TTATTTATT
496		1	CaglfMp06	2407	2415	+	158786	8.86e-06	0.0698	TTATTTATT
497		1	CaglfMp06	2619	2627	-	158786	8.86e-06	0.0698	TTATTTATT
498		1	CaglfMp06	2780	2788	+	158786	8.86e-06	0.0698	TTATTTATT
499	PEX11	1	CAGL0D02618g	2798	2806	+	158786	8.86e-06	0.0698	TTATTTATT
500	YPT32	1	CAGL0K09394g	2935	2943	+	158786	8.86e-06	0.0698	TTATTTATT
501	TVP18	1	CAGL0K03025g	3161	3169	+	158786	8.86e-06	0.0698	TTATTTATT
502	MNL1	1	CAGL0F09053g	3215	3223	+	158786	8.86e-06	0.0698	TTATTTATT
503	MNL1	1	CAGL0F09053g	3219	3227	+	158786	8.86e-06	0.0698	TTATTTATT
504	ISA1	1	CAGL0E03652g	3244	3252	+	158786	8.86e-06	0.0698	TTATTTATT
505	ISA1	1	CAGL0E03652g	3270	3278	+	158786	8.86e-06	0.0698	TTATTTATT
506		1	CAGL0E00187g	3266	3274	-	158786	8.86e-06	0.0698	TTATTTATT
507	QCR7	1	CAGL0G10153g	3523	3531	-	158786	8.86e-06	0.0698	TTATTTATT
508	ERT1	1	CAGL0K06985g	3540	3548	-	158786	8.86e-06	0.0698	TTATTTATT
509		1	CAGL0L13299g	3681	3689	+	158786	8.86e-06	0.0698	TTATTTATT
510		1	CaglfMp05	4032	4040	+	158786	8.86e-06	0.0698	TTATTTATT
511		1	CaglfMp05	4244	4252	-	158786	8.86e-06	0.0698	TTATTTATT
512		1	CAGL0E00187g	4269	4277	+	158786	8.86e-06	0.0698	TTATTTATT
513	SWM1	1	CAGL0M08778g	4288	4296	+	158786	8.86e-06	0.0698	TTATTTATT
514		1	CaglfMp05	4405	4413	+	158786	8.86e-06	0.0698	TTATTTATT
515		1	CAGL0E06688g	4413	4421	+	158786	8.86e-06	0.0698	TTATTTATT
516		1	CAGL0A02233g	4592	4600	-	158786	8.86e-06	0.0698	TTATTTATT
517		1	CAGL0I05038g	5025	5033	+	158786	8.86e-06	0.0698	TTATTTATT
518		1	CAGL0E00187g	5979	5987	-	158786	8.86e-06	0.0698	TTATTTATT
519		1	CAGL0J11968g	6241	6249	-	158786	8.86e-06	0.0698	TTATTTATT
520		1	CAGL0L01771g	6344	6352	+	158786	8.86e-06	0.0698	TTATTTATT
521		1	CAGL0C00209g	6691	6699	-	158786	8.86e-06	0.0698	TTATTTATT
522		1	CAGL0I11011g	7197	7205	-	158786	8.86e-06	0.0698	TTATTTATT
523	NUP82	1	CAGL0J05214g	7533	7541	+	158786	8.86e-06	0.0698	TTATTTATT
524		1	CAGL0J11968g	8791	8799	+	158786	8.86e-06	0.0698	TTATTTATT
525		1	CAGL0M00132g	9374	9382	+	158786	8.86e-06	0.0698	TTATTTATT
526		1	CAGL0I11011g	9525	9533	-	158786	8.86e-06	0.0698	TTATTTATT
527		1	CAGL0D00154g	9676	9684	+	158786	8.86e-06	0.0698	TTATTTATT
528		1	CAGL0J11968g	10059	10067	-	158786	8.86e-06	0.0698	TTATTTATT
529		1	CAGL0I11011g	10080	10088	+	158786	8.86e-06	0.0698	TTATTTATT
530		1	CAGL0M00132g	10648	10656	+	158786	8.86e-06	0.0698	TTATTTATT
531	STE20	1	CAGL0M10153g	1	9	+	106936	7.09e-05	0.0923	TTATTAATT
532		1	CAGL0M09999g	1	9	+	106936	7.09e-05	0.0923	TTATTAATT
533	NFS1	1	CAGL0H03817g	2	10	+	106936	7.09e-05	0.0923	TTAATTATT
534		1	CAGL0K00341g	2	10	+	106936	7.09e-05	0.0923	TTATTTAAT
535	PCL8	1	CAGL0H08998g	3	11	+	106936	7.09e-05	0.0923	TTATTTAAT
536	CKA1	1	CAGL0I05192g	3	11	+	106936	7.09e-05	0.0923	ATATTTATT
537	WTM1	1	CAGL0J03806g	3	11	+	106936	7.09e-05	0.0923	ATATTTATT
538	MRPL22	1	CAGL0J11198g	3	11	+	106936	7.09e-05	0.0923	TTATTAATT
539	LRG1	1	CAGL0C05599g	4	12	+	106936	7.09e-05	0.0923	TTATTAATT
540	PRP24	1	CAGL0H02211g	4	12	+	106936	7.09e-05	0.0923	ATATTTATT
541	ILV6	1	CAGL0H03905g	4	12	+	106936	7.09e-05	0.0923	ATATTTATT
542	PET494	1	CAGL0C03553g	4	12	+	106936	7.09e-05	0.0923	TTATATATT
543	LCP5	1	CAGL0K02211g	5	13	+	106936	7.09e-05	0.0923	TTATATATT
544	SWI6	1	CAGL0B01166g	6	14	+	106936	7.09e-05	0.0923	TAATTTATT
545	AIM14	1	CAGL0K05863g	6	14	+	106936	7.09e-05	0.0923	TTATATATT
546	GAD1	1	CAGL0H02585g	6	14	+	106936	7.09e-05	0.0923	TTATATATT
547	UTR4	1	CAGL0L01287g	6	14	+	106936	7.09e-05	0.0923	TTAATTATT
548	CTS2	1	CAGL0A02904g	7	15	+	106936	7.09e-05	0.0923	TTATATATT
549	NSE3	1	CAGL0H01067g	7	15	+	106936	7.09e-05	0.0923	TTATTTAAT
550	TOP1	1	CAGL0J11660g	7	15	+	106936	7.09e-05	0.0923	ATATTTATT
551		1	CaglfMp05	7	15	+	106936	7.09e-05	0.0923	TTATATATT
552	PPH21	1	CAGL0I03938g	7	15	+	106936	7.09e-05	0.0923	TTAATTATT
553	FKH2	1	CAGL0G08866g	7	15	+	106936	7.09e-05	0.0923	TAATTTATT
554	MAK3	1	CAGL0H08547g	8	16	+	106936	7.09e-05	0.0923	TTATATATT
555	FSH2	1	CAGL0M11176g	9	17	+	106936	7.09e-05	0.0923	ATATTTATT
556	MET28	1	CAGL0K08668g	9	17	+	106936	7.09e-05	0.0923	TAATTTATT
557	CAGL0H05764g	1	CAGL0H05764g	9	17	+	106936	7.09e-05	0.0923	TTAATTATT
558	RSC58	1	CAGL0A03454g	1	9	-	106936	7.09e-05	0.0923	TTATTAATT
559	PRE9	1	CAGL0I10406g	1	9	-	106936	7.09e-05	0.0923	TTATTTATA
560	GIM5	1	CAGL0L00385g	1	9	-	106936	7.09e-05	0.0923	TTATTTAAT
561	YNK1	1	CAGL0M13277g	1	9	-	106936	7.09e-05	0.0923	TTATTTAAT
562	ECM2	1	CAGL0L07458g	10	18	+	106936	7.09e-05	0.0923	TTATTTATA
563	APD1	1	CAGL0F05247g	2	10	-	106936	7.09e-05	0.0923	TTATATATT
564	CAC2	1	CAGL0J06512g	3	11	-	106936	7.09e-05	0.0923	TTATATATT
565	COG7	1	CAGL0A00539g	3	11	-	106936	7.09e-05	0.0923	TTATATATT
566	YGL185C	1	CAGL0L06116g	11	19	+	106936	7.09e-05	0.0923	TTATTTATA
567	YNL134C	1	CAGL0K02629g	11	19	+	106936	7.09e-05	0.0923	TTATATATT
568	HGH1	1	CAGL0D05500g	11	19	+	106936	7.09e-05	0.0923	TTATTAATT
569	TBF1	1	CAGL0M02761g	11	19	+	106936	7.09e-05	0.0923	TAATTTATT
570	RAD55	1	CAGL0K10186g	12	20	+	106936	7.09e-05	0.0923	TAATTTATT
571	RPS3	1	CAGL0J11220g	12	20	+	106936	7.09e-05	0.0923	TTAATTATT
572	AIM7	1	CAGL0G05049g	12	20	+	106936	7.09e-05	0.0923	TTAATTATT
573		1	CaglfMp08	5	13	-	106936	7.09e-05	0.0923	TTATTAATT
574	TDH2	1	CAGL0G09383g	13	21	+	106936	7.09e-05	0.0923	ATATTTATT
575	PET20	1	CAGL0M02101g	13	21	+	106936	7.09e-05	0.0923	TTAATTATT
576	YNL320W	1	CAGL0M04125g	13	21	+	106936	7.09e-05	0.0923	TTATTTAAT
577	CTF13	1	CAGL0J01243g	5	13	-	106936	7.09e-05	0.0923	TTATATATT
578	YPR003C	1	CAGL0L09207g	13	21	+	106936	7.09e-05	0.0923	ATATTTATT
579	PXR1	1	CAGL0G00264g	14	22	+	106936	7.09e-05	0.0923	TTATTTATA
580	QCR10	1	CAGL0K02893g	14	22	+	106936	7.09e-05	0.0923	ATATTTATT
581	TFG1	1	CAGL0D05478g	14	22	+	106936	7.09e-05	0.0923	TTATTTATA
582	SHQ1	1	CAGL0G02783g	15	23	+	106936	7.09e-05	0.0923	TTATATATT
583		1	CAGL0A04477g	15	23	+	106936	7.09e-05	0.0923	TAATTTATT
584	HOG1	1	CAGL0M11748g	15	23	+	106936	7.09e-05	0.0923	TTAATTATT
585	SFH1	1	CAGL0A00825g	15	23	+	106936	7.09e-05	0.0923	TTATATATT
586	SHB17	1	CAGL0L03311g	15	23	+	106936	7.09e-05	0.0923	TTATTTAAT
587	KEX2	1	CAGL0J07546g	7	15	-	106936	7.09e-05	0.0923	ATATTTATT
588	MOD5	1	CAGL0L10934g	15	23	+	106936	7.09e-05	0.0923	TTATTTAAT
589	YJL163C	1	CAGL0M08426g	15	23	+	106936	7.09e-05	0.0923	TTATATATT
590	YIM1	1	CAGL0M09713g	15	23	+	106936	7.09e-05	0.0923	ATATTTATT
591	MRPS9	1	CAGL0L06732g	16	24	+	106936	7.09e-05	0.0923	ATATTTATT
592	HCR1	1	CAGL0A04125g	8	16	-	106936	7.09e-05	0.0923	TTATTTAAT
593	AVT4	1	CAGL0B04455g	8	16	-	106936	7.09e-05	0.0923	ATATTTATT
594		1	CAGL0E06160g	16	24	+	106936	7.09e-05	0.0923	TTAATTATT
595	IDP3	1	CAGL0H03663g	16	24	+	106936	7.09e-05	0.0923	TTATATATT
596	HOS4	1	CAGL0C01309g	8	16	-	106936	7.09e-05	0.0923	TTATATATT
597	ISW1	1	CAGL0C01683g	8	16	-	106936	7.09e-05	0.0923	TTATTTATA
598		1	CAGL0L10428g	8	16	-	106936	7.09e-05	0.0923	TTATATATT
599	IME4	1	CAGL0A03300g	16	24	+	106936	7.09e-05	0.0923	TTAATTATT
600	TRM13	1	CAGL0E01903g	8	16	-	106936	7.09e-05	0.0923	TTAATTATT
601	MRPL16	1	CAGL0F04411g	17	25	+	106936	7.09e-05	0.0923	TTAATTATT
602		1	CAGL0L10208g	17	25	+	106936	7.09e-05	0.0923	TTATTTATA
603	DET1	1	CAGL0E04158g	17	25	+	106936	7.09e-05	0.0923	TTAATTATT
604	YJR124C	1	CAGL0H00440g	9	17	-	106936	7.09e-05	0.0923	TTATTTATA
605	HEM13	1	CAGL0K12100g	10	18	-	106936	7.09e-05	0.0923	TAATTTATT
606		1	CaglfMp04	10	18	-	106936	7.09e-05	0.0923	TAATTTATT
607	HNT2	1	CAGL0G04147g	18	26	+	106936	7.09e-05	0.0923	TAATTTATT
608	YML131W	1	CAGL0K12958g	18	26	+	106936	7.09e-05	0.0923	ATATTTATT
609	TAF14	1	CAGL0M02739g	10	18	-	106936	7.09e-05	0.0923	TTATTTATA
610	KHA1	1	CAGL0L03498g	18	26	+	106936	7.09e-05	0.0923	ATATTTATT
611	SSB2	1	CAGL0C05379g	10	18	-	106936	7.09e-05	0.0923	ATATTTATT
612	PSD2	1	CAGL0I08745g	10	18	-	106936	7.09e-05	0.0923	TTAATTATT
613	ITR2	1	CAGL0I07447g	10	18	-	106936	7.09e-05	0.0923	TTATTAATT
614		1	CAGL0C02365g	19	27	+	106936	7.09e-05	0.0923	TTATATATT
615	PFY1	1	CAGL0I01078g	19	27	+	106936	7.09e-05	0.0923	TTAATTATT
616		1	CAGL0E05456g	11	19	-	106936	7.09e-05	0.0923	TTATTAATT
617	RMI1	1	CAGL0J09482g	19	27	+	106936	7.09e-05	0.0923	ATATTTATT
618	GLC7	1	CAGL0K02079g	19	27	+	106936	7.09e-05	0.0923	TAATTTATT
619	SOH1	1	CAGL0I00308g	19	27	+	106936	7.09e-05	0.0923	TTATTTAAT
620	PAT1	1	CAGL0M07029g	12	20	-	106936	7.09e-05	0.0923	TAATTTATT
621	MSB4	1	CAGL0M03641g	12	20	-	106936	7.09e-05	0.0923	TTATATATT
622	RAD7	1	CAGL0D06006g	20	28	+	106936	7.09e-05	0.0923	TTATTTAAT
623	TDA3	1	CAGL0E04378g	12	20	-	106936	7.09e-05	0.0923	TTATATATT
624	DCN1	1	CAGL0M04257g	20	28	+	106936	7.09e-05	0.0923	TTATTTAAT
625	PRP8	1	CAGL0I02266g	13	21	-	106936	7.09e-05	0.0923	ATATTTATT
626	ATP19	1	CAGL0I07969g	21	29	+	106936	7.09e-05	0.0923	TTATTTATA
627	HSL1	1	CAGL0K08514g	21	29	+	106936	7.09e-05	0.0923	TTAATTATT
628	ICL1	1	CAGL0J03058g	21	29	+	106936	7.09e-05	0.0923	TTATATATT
629	NUP133	1	CAGL0G02211g	21	29	+	106936	7.09e-05	0.0923	ATATTTATT
630	CAR2	1	CAGL0M00880g	21	29	+	106936	7.09e-05	0.0923	TTATTTATA
631	FSH2	1	CAGL0M11176g	21	29	+	106936	7.09e-05	0.0923	TTATTTAAT
632		1	CAGL0I07513g	13	21	-	106936	7.09e-05	0.0923	TAATTTATT
633	ASC1	1	CAGL0D02090g	21	29	+	106936	7.09e-05	0.0923	TTATTTAAT
634	TPP1	1	CAGL0M09636g	14	22	-	106936	7.09e-05	0.0923	TTATTTATA
635		1	CaglfMp09	14	22	-	106936	7.09e-05	0.0923	TAATTTATT
636	SEC39	1	CAGL0M00836g	14	22	-	106936	7.09e-05	0.0923	TTATTTAAT
637	BRR6	1	CAGL0H07689g	14	22	-	106936	7.09e-05	0.0923	TTATTTAAT
638	AVT6	1	CAGL0H04587g	22	30	+	106936	7.09e-05	0.0923	TTATTTATA
639	ADE6	1	CAGL0K04499g	22	30	+	106936	7.09e-05	0.0923	TTATTAATT
640	MED1	1	CAGL0D01386g	14	22	-	106936	7.09e-05	0.0923	ATATTTATT
641		1	CAGL0J09328g	22	30	+	106936	7.09e-05	0.0923	TTATATATT
642	RMI1	1	CAGL0J09482g	23	31	+	106936	7.09e-05	0.0923	TTATTAATT
643	YJL132W	1	CAGL0L05720g	23	31	+	106936	7.09e-05	0.0923	ATATTTATT
644	CDC25	1	CAGL0D06512g	23	31	+	106936	7.09e-05	0.0923	TAATTTATT
645	BRR2	1	CAGL0L11946g	23	31	+	106936	7.09e-05	0.0923	TAATTTATT
646		1	CAGL0I01320g	15	23	-	106936	7.09e-05	0.0923	TTATTTATA
647	SHH3	1	CAGL0D01958g	24	32	+	106936	7.09e-05	0.0923	TTATTTATA
648	AMD1	1	CAGL0G07425g	24	32	+	106936	7.09e-05	0.0923	TTATTTAAT
649	HIR1	1	CAGL0E02805g	16	24	-	106936	7.09e-05	0.0923	TTATTTATA
650	BRL1	1	CAGL0D03960g	16	24	-	106936	7.09e-05	0.0923	TTATATATT
651	RIM20	1	CAGL0L10956g	16	24	-	106936	7.09e-05	0.0923	TTATTTAAT
652	SHE4	1	CAGL0I01034g	25	33	+	106936	7.09e-05	0.0923	TTATATATT
653		1	CAGL0K03421g	17	25	-	106936	7.09e-05	0.0923	TTATATATT
654	NUP133	1	CAGL0G02211g	25	33	+	106936	7.09e-05	0.0923	TTATTTAAT
655	KOG1	1	CAGL0M13409g	25	33	+	106936	7.09e-05	0.0923	ATATTTATT
656	SPS19	1	CAGL0H08063g	26	34	+	106936	7.09e-05	0.0923	TTATATATT
657	CTF3	1	CAGL0H05027g	26	34	+	106936	7.09e-05	0.0923	TTAATTATT
658		1	CAGL0I04180g	18	26	-	106936	7.09e-05	0.0923	TTATTTAAT
659	CTF18	1	CAGL0D04268g	26	34	+	106936	7.09e-05	0.0923	TTATTTAAT
660	GAS4	1	CAGL0E01595g	26	34	+	106936	7.09e-05	0.0923	TTATTTAAT
661	RAX1	1	CAGL0A03828g	18	26	-	106936	7.09e-05	0.0923	TTAATTATT
662		1	CaglfMp08	18	26	-	106936	7.09e-05	0.0923	TTATATATT
663	ARO2	1	CAGL0E05016g	18	26	-	106936	7.09e-05	0.0923	ATATTTATT
664		1	CAGL0M01826g	26	34	+	106936	7.09e-05	0.0923	TAATTTATT
665	KRE29	1	CAGL0C02299g	26	34	+	106936	7.09e-05	0.0923	TTATATATT
666	GNA1	1	CAGL0D02156g	26	34	+	106936	7.09e-05	0.0923	ATATTTATT
667	ETP1	1	CAGL0K02563g	26	34	+	106936	7.09e-05	0.0923	TTATATATT
668	YJL132W	1	CAGL0L05720g	27	35	+	106936	7.09e-05	0.0923	TTATTTAAT
669	BUD32	1	CAGL0F08415g	19	27	-	106936	7.09e-05	0.0923	TTATTTATA
670	COX10	1	CAGL0F03685g	27	35	+	106936	7.09e-05	0.0923	TTAATTATT
671	YGR042W	1	CAGL0K04213g	19	27	-	106936	7.09e-05	0.0923	TTATTTATA
672	AIM39	1	CAGL0I09966g	19	27	-	106936	7.09e-05	0.0923	TTATATATT
673	BDP1	1	CAGL0G01584g	19	27	-	106936	7.09e-05	0.0923	TTAATTATT
674	UTP18	1	CAGL0H02937g	19	27	-	106936	7.09e-05	0.0923	ATATTTATT
675	FSF1	1	CAGL0L10868g	27	35	+	106936	7.09e-05	0.0923	ATATTTATT
676	OPY1	1	CAGL0C00605g	19	27	-	106936	7.09e-05	0.0923	TTAATTATT
677	TMA22	1	CAGL0B03927g	28	36	+	106936	7.09e-05	0.0923	TTATTAATT
678	RNP1	1	CAGL0E03960g	28	36	+	106936	7.09e-05	0.0923	TTAATTATT
679	MXR1	1	CAGL0C02233g	20	28	-	106936	7.09e-05	0.0923	TTATATATT
680		1	CaglfMp05	20	28	-	106936	7.09e-05	0.0923	TTATATATT
681	RAX1	1	CAGL0A03828g	21	29	-	106936	7.09e-05	0.0923	TTATTAATT
682	YDR338C	1	CAGL0M01078g	21	29	-	106936	7.09e-05	0.0923	ATATTTATT
683	ACO2	1	CAGL0F02431g	29	37	+	106936	7.09e-05	0.0923	ATATTTATT
684	SFI1	1	CAGL0D05764g	21	29	-	106936	7.09e-05	0.0923	TTATTTATA
685	VPS71	1	CAGL0J11814g	21	29	-	106936	7.09e-05	0.0923	TTATTAATT
686	BEM4	1	CAGL0M02079g	21	29	-	106936	7.09e-05	0.0923	ATATTTATT
687	PEX32	1	CAGL0M06061g	29	37	+	106936	7.09e-05	0.0923	TTATTTATA
688		1	CAGL0F06941g	21	29	-	106936	7.09e-05	0.0923	TTATATATT
689	TSR1	1	CAGL0D00880g	29	37	+	106936	7.09e-05	0.0923	TAATTTATT
690	GRC3	1	CAGL0D02816g	29	37	+	106936	7.09e-05	0.0923	TTATTTAAT
691	HAC1	1	CAGL0K12540g	21	29	-	106936	7.09e-05	0.0923	TTAATTATT
692	TAL1	1	CAGL0K04235g	29	37	+	106936	7.09e-05	0.0923	TTATTTAAT
693	CTF3	1	CAGL0H05027g	30	38	+	106936	7.09e-05	0.0923	TTATTTAAT
694	RSE1	1	CAGL0L01507g	22	30	-	106936	7.09e-05	0.0923	TTAATTATT
695	RIB4	1	CAGL0B01419g	22	30	-	106936	7.09e-05	0.0923	TTATTTAAT
696	STD1	1	CAGL0L10043g	30	38	+	106936	7.09e-05	0.0923	TTAATTATT
697		1	CAGL0G06996g	22	30	-	106936	7.09e-05	0.0923	TTATTTATA
698	GCN20	1	CAGL0K10472g	22	30	-	106936	7.09e-05	0.0923	TTATATATT
699	MNR2	1	CAGL0M13233g	22	30	-	106936	7.09e-05	0.0923	ATATTTATT
700	RFC4	1	CAGL0I07645g	22	30	-	106936	7.09e-05	0.0923	TTATTTATA
701	PML39	1	CAGL0J06622g	22	30	-	106936	7.09e-05	0.0923	TAATTTATT
702	TMA22	1	CAGL0B03927g	31	39	+	106936	7.09e-05	0.0923	TTAATTATT
703	RPL6A	1	CAGL0L11462g	31	39	+	106936	7.09e-05	0.0923	TTATTAATT
704	SUL2	1	CAGL0L12342g	31	39	+	106936	7.09e-05	0.0923	TTAATTATT
705	NNT1	1	CAGL0M09801g	31	39	+	106936	7.09e-05	0.0923	ATATTTATT
706	ELF1	1	CAGL0E06270g	23	31	-	106936	7.09e-05	0.0923	TAATTTATT
707	YRB1	1	CAGL0C04301g	23	31	-	106936	7.09e-05	0.0923	TTAATTATT
708	RPD3	1	CAGL0B01441g	23	31	-	106936	7.09e-05	0.0923	TTATTTAAT
709	IST1	1	CAGL0J08118g	31	39	+	106936	7.09e-05	0.0923	TTAATTATT
710	HIF1	1	CAGL0G03751g	31	39	+	106936	7.09e-05	0.0923	TTAATTATT
711	HEM4	1	CAGL0L11000g	32	40	+	106936	7.09e-05	0.0923	TTATTTAAT
712	MSC7	1	CAGL0F08965g	32	40	+	106936	7.09e-05	0.0923	TTATATATT
713	MET1	1	CAGL0G01903g	32	40	+	106936	7.09e-05	0.0923	TTATTTAAT
714		1	CAGL0H10076g	32	40	+	106936	7.09e-05	0.0923	TTATTAATT
715	MSC3	1	CAGL0C00671g	24	32	-	106936	7.09e-05	0.0923	TTAATTATT
716	YHC3	1	CAGL0J05104g	32	40	+	106936	7.09e-05	0.0923	TTATTAATT
717	URK1	1	CAGL0I05654g	24	32	-	106936	7.09e-05	0.0923	ATATTTATT
718	SHM1	1	CAGL0I09284g	25	33	-	106936	7.09e-05	0.0923	TTATTTAAT
719	MIH1	1	CAGL0F05973g	25	33	-	106936	7.09e-05	0.0923	TTATTTAAT
720	CHA1	1	CAGL0B00286g	33	41	+	106936	7.09e-05	0.0923	TAATTTATT
721	MRP8	1	CAGL0E06512g	33	41	+	106936	7.09e-05	0.0923	TTAATTATT
722	COX26	1	CAGL0B01875g	25	33	-	106936	7.09e-05	0.0923	TAATTTATT
723	CTP1	1	CAGL0L02079g	34	42	+	106936	7.09e-05	0.0923	TTAATTATT
724	RSE1	1	CAGL0L01507g	26	34	-	106936	7.09e-05	0.0923	TTATTTAAT
725	TFC6	1	CAGL0A02695g	26	34	-	106936	7.09e-05	0.0923	TTATATATT
726	ISC1	1	CAGL0E06556g	34	42	+	106936	7.09e-05	0.0923	TTAATTATT
727	GDE1	1	CAGL0J07040g	26	34	-	106936	7.09e-05	0.0923	TTATTTAAT
728	HMI1	1	CAGL0I07623g	34	42	+	106936	7.09e-05	0.0923	TTATATATT
729	MET2	1	CAGL0J08316g	26	34	-	106936	7.09e-05	0.0923	TTATATATT
730	RET3	1	CAGL0L08800g	27	35	-	106936	7.09e-05	0.0923	TTATTTATA
731	TIF35	1	CAGL0H04675g	35	43	+	106936	7.09e-05	0.0923	TAATTTATT
732	RIC1	1	CAGL0A03564g	27	35	-	106936	7.09e-05	0.0923	TTAATTATT
733	YGL041W-A	1	CAGL0D06154g	35	43	+	106936	7.09e-05	0.0923	TTAATTATT
734	BTS1	1	CAGL0H05269g	36	44	+	106936	7.09e-05	0.0923	TTATTAATT
735	ERG8	1	CAGL0F03993g	28	36	-	106936	7.09e-05	0.0923	ATATTTATT
736	HMS1	1	CAGL0H08107g	36	44	+	106936	7.09e-05	0.0923	TTATTTATA
737	HIT1	1	CAGL0D06094g	36	44	+	106936	7.09e-05	0.0923	TTATTAATT
738	SDS22	1	CAGL0D03564g	28	36	-	106936	7.09e-05	0.0923	TTATATATT
739	DOA1	1	CAGL0K00275g	28	36	-	106936	7.09e-05	0.0923	ATATTTATT
740	CAF16	1	CAGL0K12474g	36	44	+	106936	7.09e-05	0.0923	TTATTTATA
741	SYM1	1	CAGL0B03465g	37	45	+	106936	7.09e-05	0.0923	ATATTTATT
742	HIS5	1	CAGL0C01243g	29	37	-	106936	7.09e-05	0.0923	TTATATATT
743	SMC5	1	CAGL0F01155g	29	37	-	106936	7.09e-05	0.0923	ATATTTATT
744	MSS4	1	CAGL0F05335g	29	37	-	106936	7.09e-05	0.0923	TTATTAATT
745	TFG1	1	CAGL0D05478g	29	37	-	106936	7.09e-05	0.0923	TTATTTATA
746	CTP1	1	CAGL0L02079g	38	46	+	106936	7.09e-05	0.0923	TTATTAATT
747	PFS1	1	CAGL0M13387g	38	46	+	106936	7.09e-05	0.0923	ATATTTATT
748	RMT2	1	CAGL0K06457g	38	46	+	106936	7.09e-05	0.0923	TTATTTATA
749	RPT3	1	CAGL0K09526g	30	38	-	106936	7.09e-05	0.0923	TTATTTATA
750	YMR221C	1	CAGL0F04015g	38	46	+	106936	7.09e-05	0.0923	ATATTTATT
751	RKM2	1	CAGL0F05511g	31	39	-	106936	7.09e-05	0.0923	TTAATTATT
752	UME1	1	CAGL0M02563g	39	47	+	106936	7.09e-05	0.0923	TTATTAATT
753	RTS1	1	CAGL0F01397g	31	39	-	106936	7.09e-05	0.0923	ATATTTATT
754	YMR262W	1	CAGL0H02365g	39	47	+	106936	7.09e-05	0.0923	ATATTTATT
755	GLO1	1	CAGL0L07656g	31	39	-	106936	7.09e-05	0.0923	ATATTTATT
756		1	CAGL0D06710g	39	47	+	106936	7.09e-05	0.0923	TTATATATT
757	IQG1	1	CAGL0H00891g	31	39	-	106936	7.09e-05	0.0923	TTATATATT
758		1	CAGL0G03905g	39	47	+	106936	7.09e-05	0.0923	ATATTTATT
759	YCR061W	1	CAGL0K09218g	31	39	-	106936	7.09e-05	0.0923	TTATATATT
760		1	CAGL0A00649g	39	47	+	106936	7.09e-05	0.0923	TTATTTAAT
761	PWP2	1	CAGL0K09284g	39	47	+	106936	7.09e-05	0.0923	TTATATATT
762		1	CAGL0L03091g	40	48	+	106936	7.09e-05	0.0923	TAATTTATT
763	CCT7	1	CAGL0G04367g	40	48	+	106936	7.09e-05	0.0923	TAATTTATT
764	ADI1	1	CAGL0K08800g	40	48	+	106936	7.09e-05	0.0923	TAATTTATT
765	POL30	1	CAGL0D01716g	33	41	-	106936	7.09e-05	0.0923	TAATTTATT
766	MET28	1	CAGL0K08668g	41	49	+	106936	7.09e-05	0.0923	TTATTTATA
767	GPM3	1	CAGL0K01705g	41	49	+	106936	7.09e-05	0.0923	TTAATTATT
768	SKP2	1	CAGL0M03971g	41	49	+	106936	7.09e-05	0.0923	ATATTTATT
769	FAA2	1	CAGL0H09460g	41	49	+	106936	7.09e-05	0.0923	TTATATATT
770	TAH11	1	CAGL0I01474g	34	42	-	106936	7.09e-05	0.0923	TTATTTATA
771	SEC13	1	CAGL0I03454g	34	42	-	106936	7.09e-05	0.0923	TTATTTAAT
772	NUP60	1	CAGL0G00660g	42	50	+	106936	7.09e-05	0.0923	TTATATATT
773	MET31	1	CAGL0B02651g	42	50	+	106936	7.09e-05	0.0923	TTAATTATT
774	FRQ1	1	CAGL0A02948g	34	42	-	106936	7.09e-05	0.0923	TTATTAATT
775	ORC5	1	CAGL0J08008g	34	42	-	106936	7.09e-05	0.0923	ATATTTATT
776	RPP1A	1	CAGL0I00814g	35	43	-	106936	7.09e-05	0.0923	TTATTAATT
777	URK1	1	CAGL0I05654g	35	43	-	106936	7.09e-05	0.0923	TTATTTAAT
778	HGH1	1	CAGL0D05500g	35	43	-	106936	7.09e-05	0.0923	TTATATATT
779	AHC1	1	CAGL0E04488g	35	43	-	106936	7.09e-05	0.0923	TTAATTATT
780	PKP1	1	CAGL0L00869g	43	51	+	106936	7.09e-05	0.0923	TTATATATT
781	FOB1	1	CAGL0B01771g	36	44	-	106936	7.09e-05	0.0923	TTATTAATT
782	SWI1	1	CAGL0J09548g	36	44	-	106936	7.09e-05	0.0923	TTATTAATT
783	BUD5	1	CAGL0B01287g	44	52	+	106936	7.09e-05	0.0923	TTATTAATT
784	PHO81	1	CAGL0L06622g	36	44	-	106936	7.09e-05	0.0923	TTAATTATT
785	MEU1	1	CAGL0D03190g	36	44	-	106936	7.09e-05	0.0923	TTATTTATA
786		1	CAGL0C03113g	36	44	-	106936	7.09e-05	0.0923	TTATTTAAT
787	MSA1	1	CAGL0G02123g	36	44	-	106936	7.09e-05	0.0923	TTATATATT
788	CAGL0M04620g	1	CAGL0M04620g	44	52	+	106936	7.09e-05	0.0923	TTATTAATT
789	MIP1	1	CAGL0E05324g	36	44	-	106936	7.09e-05	0.0923	ATATTTATT
790	SHR3	1	CAGL0G05786g	36	44	-	106936	7.09e-05	0.0923	TTATATATT
791		1	CAGL0L11264g	44	52	+	106936	7.09e-05	0.0923	ATATTTATT
792	DNM1	1	CAGL0D05808g	36	44	-	106936	7.09e-05	0.0923	TAATTTATT
793	TRS23	1	CAGL0K11253g	45	53	+	106936	7.09e-05	0.0923	TTATATATT
794	MAM33	1	CAGL0M12727g	45	53	+	106936	7.09e-05	0.0923	TTAATTATT
795	UIP5	1	CAGL0L03333g	45	53	+	106936	7.09e-05	0.0923	TTATTTATA
796		1	CaglfMp04	37	45	-	106936	7.09e-05	0.0923	TTATTTATA
797	ZIM17	1	CAGL0M03949g	45	53	+	106936	7.09e-05	0.0923	ATATTTATT
798		1	CaglfMp09	45	53	+	106936	7.09e-05	0.0923	TTAATTATT
799	BUD4	1	CAGL0M09086g	37	45	-	106936	7.09e-05	0.0923	ATATTTATT
800		1	CAGL0C04933g	45	53	+	106936	7.09e-05	0.0923	TTAATTATT
801	TIM44	1	CAGL0J02442g	45	53	+	106936	7.09e-05	0.0923	TTATTAATT
802	ARP3	1	CAGL0F00517g	37	45	-	106936	7.09e-05	0.0923	TTATTTATA
803	MSS4	1	CAGL0F05335g	38	46	-	106936	7.09e-05	0.0923	ATATTTATT
804	DOA1	1	CAGL0K00275g	38	46	-	106936	7.09e-05	0.0923	ATATTTATT
805	TAF13	1	CAGL0H06897g	38	46	-	106936	7.09e-05	0.0923	TTATTTAAT
806	NCS2	1	CAGL0L04026g	46	54	+	106936	7.09e-05	0.0923	ATATTTATT
807	PNT1	1	CAGL0C02871g	47	55	+	106936	7.09e-05	0.0923	TTATATATT
808		1	CAGL0J11000g	39	47	-	106936	7.09e-05	0.0923	TTATTTAAT
809	YBL036C	1	CAGL0F04367g	39	47	-	106936	7.09e-05	0.0923	TTATATATT
810	KTR5	1	CAGL0M06787g	47	55	+	106936	7.09e-05	0.0923	ATATTTATT
811		1	CAGL0K03421g	39	47	-	106936	7.09e-05	0.0923	TTATTTATA
812	TSR3	1	CAGL0E02717g	39	47	-	106936	7.09e-05	0.0923	TTATTAATT
813	ANR2	1	CAGL0L01705g	47	55	+	106936	7.09e-05	0.0923	TTATATATT
814		1	CAGL0F07359g	40	48	-	106936	7.09e-05	0.0923	TTATTAATT
815	AIM2	1	CAGL0H05995g	40	48	-	106936	7.09e-05	0.0923	TTATATATT
816	STE23	1	CAGL0H06457g	40	48	-	106936	7.09e-05	0.0923	TTATTTATA
817	SHR3	1	CAGL0G05786g	48	56	+	106936	7.09e-05	0.0923	TTATTAATT
818	PXA2	1	CAGL0D00352g	48	56	+	106936	7.09e-05	0.0923	TTATATATT
819	RRI1	1	CAGL0G05676g	48	56	+	106936	7.09e-05	0.0923	TTATTTATA
820	NDI1	1	CAGL0B02431g	48	56	+	106936	7.09e-05	0.0923	ATATTTATT
821	PRS5	1	CAGL0C05181g	40	48	-	106936	7.09e-05	0.0923	TTATTAATT
822	YDR061W	1	CAGL0G05093g	41	49	-	106936	7.09e-05	0.0923	TTATTTATA
823		1	CaglfMp08	41	49	-	106936	7.09e-05	0.0923	TTATTAATT
824	NVJ2	1	CAGL0K08030g	49	57	+	106936	7.09e-05	0.0923	TTATATATT
825	SPO12	1	CAGL0L06512g	50	58	+	106936	7.09e-05	0.0923	TTATATATT
826	BAR1	1	CAGL0J02288g	50	58	+	106936	7.09e-05	0.0923	TTATTAATT
827	XBP1	1	CAGL0G02739g	50	58	+	106936	7.09e-05	0.0923	TTATTTATA
828	CAGL0G09262g	1	CAGL0G09262g	50	58	+	106936	7.09e-05	0.0923	TTATATATT
829	MST1	1	CAGL0D03542g	42	50	-	106936	7.09e-05	0.0923	TAATTTATT
830	RIX7	1	CAGL0D02838g	43	51	-	106936	7.09e-05	0.0923	TTATTTAAT
831	YBL028C	1	CAGL0F04103g	43	51	-	106936	7.09e-05	0.0923	TAATTTATT
832	APM1	1	CAGL0K00539g	43	51	-	106936	7.09e-05	0.0923	TTATTTATA
833		1	CAGL0C02981g	43	51	-	106936	7.09e-05	0.0923	TTATATATT
834	RPP1	1	CAGL0D03740g	51	59	+	106936	7.09e-05	0.0923	TTATTTAAT
835	IFM1	1	CAGL0A01980g	44	52	-	106936	7.09e-05	0.0923	TTATTTATA
836	EMW1	1	CAGL0E01573g	52	60	+	106936	7.09e-05	0.0923	TTATATATT
837		1	CAGL0F01815g	52	60	+	106936	7.09e-05	0.0923	ATATTTATT
838	PDS5	1	CAGL0J01507g	44	52	-	106936	7.09e-05	0.0923	ATATTTATT
839	COG1	1	CAGL0I06919g	44	52	-	106936	7.09e-05	0.0923	ATATTTATT
840	VPS74	1	CAGL0A02926g	45	53	-	106936	7.09e-05	0.0923	TTATTTATA
841	BIM1	1	CAGL0H09438g	53	61	+	106936	7.09e-05	0.0923	TTAATTATT
842	YPR003C	1	CAGL0L09207g	53	61	+	106936	7.09e-05	0.0923	ATATTTATT
843	CAGL0H06622g	1	CAGL0H06622g	45	53	-	106936	7.09e-05	0.0923	TAATTTATT
844	SPG1	1	CAGL0F07953g	54	62	+	106936	7.09e-05	0.0923	TTATATATT
845	ENT4	1	CAGL0E03806g	54	62	+	106936	7.09e-05	0.0923	ATATTTATT
846	PTM1	1	CAGL0K03179g	54	62	+	106936	7.09e-05	0.0923	ATATTTATT
847		1	CAGL0C05027g	54	62	+	106936	7.09e-05	0.0923	TTATATATT
848	CMD1	1	CAGL0D01452g	54	62	+	106936	7.09e-05	0.0923	TTAATTATT
849	UFD2	1	CAGL0J09108g	54	62	+	106936	7.09e-05	0.0923	TTATATATT
850	COX4	1	CAGL0L06160g	55	63	+	106936	7.09e-05	0.0923	TTATATATT
851	KTR2	1	CAGL0I04378g	55	63	+	106936	7.09e-05	0.0923	TTATATATT
852	ORT1	1	CAGL0K10362g	55	63	+	106936	7.09e-05	0.0923	ATATTTATT
853	TRM7	1	CAGL0H10252g	56	64	+	106936	7.09e-05	0.0923	TTATATATT
854	MRD1	1	CAGL0B04169g	48	56	-	106936	7.09e-05	0.0923	ATATTTATT
855	KIN3	1	CAGL0I04422g	56	64	+	106936	7.09e-05	0.0923	TTATTTAAT
856	GOT1	1	CAGL0M13563g	56	64	+	106936	7.09e-05	0.0923	TTATTTAAT
857	RRT14	1	CAGL0G08778g	56	64	+	106936	7.09e-05	0.0923	TTATTTATA
858	MET18	1	CAGL0G08800g	56	64	+	106936	7.09e-05	0.0923	TTATTAATT
859		1	CAGL0K09702g	48	56	-	106936	7.09e-05	0.0923	TTATTTATA
860		1	CaglfMp08	48	56	-	106936	7.09e-05	0.0923	TTATATATT
861	RFT1	1	CAGL0J04378g	49	57	-	106936	7.09e-05	0.0923	TTATATATT
862		1	CAGL0J04026g	57	65	+	106936	7.09e-05	0.0923	TTATTTATA
863	HIF1	1	CAGL0G03751g	49	57	-	106936	7.09e-05	0.0923	TTATTTAAT
864		1	CAGL0D02486g	57	65	+	106936	7.09e-05	0.0923	ATATTTATT
865	NEL1	1	CAGL0D03938g	57	65	+	106936	7.09e-05	0.0923	TTATATATT
866	BUD32	1	CAGL0F08415g	49	57	-	106936	7.09e-05	0.0923	TTATATATT
867	TSR4	1	CAGL0A01958g	58	66	+	106936	7.09e-05	0.0923	TTATTTATA
868	PFA3	1	CAGL0D02508g	50	58	-	106936	7.09e-05	0.0923	TTATTTAAT
869		1	CaglfMp10	50	58	-	106936	7.09e-05	0.0923	ATATTTATT
870	LAP2	1	CAGL0G01430g	50	58	-	106936	7.09e-05	0.0923	TTATTTAAT
871	SPE4	1	CAGL0M04609g	58	66	+	106936	7.09e-05	0.0923	TTAATTATT
872	GPX2	1	CAGL0C01705g	50	58	-	106936	7.09e-05	0.0923	ATATTTATT
873	AIM36	1	CAGL0M09614g	50	58	-	106936	7.09e-05	0.0923	TTATTTAAT
874		1	CAGL0H09130g	50	58	-	106936	7.09e-05	0.0923	TTATTAATT
875	DAL82	1	CAGL0M04015g	59	67	+	106936	7.09e-05	0.0923	ATATTTATT
876	KCS1	1	CAGL0D04378g	59	67	+	106936	7.09e-05	0.0923	TTAATTATT
877	MAD1	1	CAGL0H03179g	51	59	-	106936	7.09e-05	0.0923	TTATTAATT
878	IRS4	1	CAGL0M03157g	51	59	-	106936	7.09e-05	0.0923	TTATTTAAT
879	SUP35	1	CAGL0E00781g	51	59	-	106936	7.09e-05	0.0923	TTAATTATT
880	UTP14	1	CAGL0H06985g	59	67	+	106936	7.09e-05	0.0923	TTAATTATT
881	TGL5	1	CAGL0K05621g	59	67	+	106936	7.09e-05	0.0923	TTATATATT
882	RPL12A	1	CAGL0F02937g	52	60	-	106936	7.09e-05	0.0923	TTATTAATT
883	SEC18	1	CAGL0E04642g	52	60	-	106936	7.09e-05	0.0923	TAATTTATT
884	POM34	1	CAGL0D03212g	60	68	+	106936	7.09e-05	0.0923	TTATTTATA
885	RPH1	1	CAGL0G08107g	52	60	-	106936	7.09e-05	0.0923	TTATTAATT
886		1	CAGL0L12452g	60	68	+	106936	7.09e-05	0.0923	TTAATTATT
887	NAS6	1	CAGL0L06600g	60	68	+	106936	7.09e-05	0.0923	TTAATTATT
888	SUV3	1	CAGL0L12386g	60	68	+	106936	7.09e-05	0.0923	ATATTTATT
889	YKL018C-A	1	CAGL0L09779g	60	68	+	106936	7.09e-05	0.0923	TTATTAATT
890	SPT16	1	CAGL0C03047g	60	68	+	106936	7.09e-05	0.0923	TTATATATT
891	MIC26	1	CAGL0F07931g	60	68	+	106936	7.09e-05	0.0923	TAATTTATT
892	TAE2	1	CAGL0L08822g	53	61	-	106936	7.09e-05	0.0923	TTATTTAAT
893	YDL114W	1	CAGL0H10450g	61	69	+	106936	7.09e-05	0.0923	TTATTTAAT
894		1	CAGL0C04026g	53	61	-	106936	7.09e-05	0.0923	TTAATTATT
895	KEL1	1	CAGL0F07997g	61	69	+	106936	7.09e-05	0.0923	TTATATATT
896	NUT1	1	CAGL0E05060g	61	69	+	106936	7.09e-05	0.0923	TTATTTATA
897	SMD3	1	CAGL0M04631g	53	61	-	106936	7.09e-05	0.0923	TTATTAATT
898	CAB2	1	CAGL0M06721g	61	69	+	106936	7.09e-05	0.0923	TTATTTAAT
899	MPD1	1	CAGL0M04741g	61	69	+	106936	7.09e-05	0.0923	TTATATATT
900	ROD1	1	CAGL0K10714g	53	61	-	106936	7.09e-05	0.0923	TTATATATT
901	DFG10	1	CAGL0L00693g	53	61	-	106936	7.09e-05	0.0923	TTATATATT
902	SRP68	1	CAGL0H00869g	61	69	+	106936	7.09e-05	0.0923	TTATATATT
903	SRB4	1	CAGL0I08261g	54	62	-	106936	7.09e-05	0.0923	TTATTTATA
904	RAD51	1	CAGL0I05544g	62	70	+	106936	7.09e-05	0.0923	TTAATTATT
905	CYT2	1	CAGL0L05280g	62	70	+	106936	7.09e-05	0.0923	TAATTTATT
906	MTG1	1	CAGL0J01221g	62	70	+	106936	7.09e-05	0.0923	TTATATATT
907	CBC2	1	CAGL0C01529g	54	62	-	106936	7.09e-05	0.0923	ATATTTATT
908	YLL007C	1	CAGL0D05676g	54	62	-	106936	7.09e-05	0.0923	TTATATATT
909	VAC17	1	CAGL0B00308g	54	62	-	106936	7.09e-05	0.0923	TTATTAATT
910	BCK1	1	CAGL0L03520g	54	62	-	106936	7.09e-05	0.0923	ATATTTATT
911	PCS60	1	CAGL0K06853g	54	62	-	106936	7.09e-05	0.0923	TTATTTATA
912	YJR107W	1	CAGL0C04939g	55	63	-	106936	7.09e-05	0.0923	TTAATTATT
913	SEA4	1	CAGL0M09383g	63	71	+	106936	7.09e-05	0.0923	TTATTTATA
914	KTR3	1	CAGL0M05489g	63	71	+	106936	7.09e-05	0.0923	TTAATTATT
915	RFA3	1	CAGL0C00341g	55	63	-	106936	7.09e-05	0.0923	ATATTTATT
916	WSS1	1	CAGL0G06116g	56	64	-	106936	7.09e-05	0.0923	ATATTTATT
917	DSC2	1	CAGL0K01199g	64	72	+	106936	7.09e-05	0.0923	TTATTTAAT
918	CSL4	1	CAGL0J07458g	64	72	+	106936	7.09e-05	0.0923	TTATATATT
919	TRM11	1	CAGL0E01925g	64	72	+	106936	7.09e-05	0.0923	TTAATTATT
920	PSR2	1	CAGL0D05610g	56	64	-	106936	7.09e-05	0.0923	ATATTTATT
921	YBR220C	1	CAGL0K06809g	64	72	+	106936	7.09e-05	0.0923	TTATTTATA
922	PNC1	1	CAGL0A01716g	56	64	-	106936	7.09e-05	0.0923	TAATTTATT
923	SMK1	1	CAGL0D01694g	64	72	+	106936	7.09e-05	0.0923	TTATATATT
924	LHS1	1	CAGL0F06369g	65	73	+	106936	7.09e-05	0.0923	TTAATTATT
925	YOS1	1	CAGL0J03245g	65	73	+	106936	7.09e-05	0.0923	TTATTTATA
926	RPL32	1	CAGL0H04521g	57	65	-	106936	7.09e-05	0.0923	TAATTTATT
927	YSC83	1	CAGL0A02134g	65	73	+	106936	7.09e-05	0.0923	TTATTTATA
928	DCS2	1	CAGL0L04598g	65	73	+	106936	7.09e-05	0.0923	ATATTTATT
929	RHO3	1	CAGL0G08558g	57	65	-	106936	7.09e-05	0.0923	TTATTAATT
930	ISC10	1	CAGL0L12122g	57	65	-	106936	7.09e-05	0.0923	TTATTTATA
931		1	CAGL0D03256g	65	73	+	106936	7.09e-05	0.0923	TTATATATT
932	PPA2	1	CAGL0H02233g	58	66	-	106936	7.09e-05	0.0923	ATATTTATT
933	TAF12	1	CAGL0E01397g	58	66	-	106936	7.09e-05	0.0923	ATATTTATT
934	YJL070C	1	CAGL0H02893g	58	66	-	106936	7.09e-05	0.0923	TTATATATT
935	ERP6	1	CAGL0A00627g	58	66	-	106936	7.09e-05	0.0923	TTATATATT
936	NUF2	1	CAGL0J11572g	58	66	-	106936	7.09e-05	0.0923	TTATTTAAT
937	TMA16	1	CAGL0K09042g	66	74	+	106936	7.09e-05	0.0923	TTATATATT
938	BMS1	1	CAGL0E05874g	66	74	+	106936	7.09e-05	0.0923	TTAATTATT
939	IDI1	1	CAGL0J06952g	66	74	+	106936	7.09e-05	0.0923	TAATTTATT
940	NUP159	1	CAGL0C01265g	67	75	+	106936	7.09e-05	0.0923	TTATATATT
941	FRK1	1	CAGL0M02519g	67	75	+	106936	7.09e-05	0.0923	TTATATATT
942	YOL019W	1	CAGL0G08954g	59	67	-	106936	7.09e-05	0.0923	TTATATATT
943	PYC1	1	CAGL0K06787g	59	67	-	106936	7.09e-05	0.0923	TTATTTATA
944	CDC31	1	CAGL0K08954g	67	75	+	106936	7.09e-05	0.0923	TTAATTATT
945	NPY1	1	CAGL0M05687g	67	75	+	106936	7.09e-05	0.0923	ATATTTATT
946	ERP5	1	CAGL0I01232g	67	75	+	106936	7.09e-05	0.0923	TTATATATT
947	TIP1	1	CAGL0L07502g	59	67	-	106936	7.09e-05	0.0923	ATATTTATT
948	YDL176W	1	CAGL0J06270g	68	76	+	106936	7.09e-05	0.0923	TTAATTATT
949	SIP1	1	CAGL0F03047g	60	68	-	106936	7.09e-05	0.0923	TAATTTATT
950	ATG19	1	CAGL0I07887g	60	68	-	106936	7.09e-05	0.0923	TTATATATT
951	MPD1	1	CAGL0M04741g	68	76	+	106936	7.09e-05	0.0923	TTATTTATA
952	RPO31	1	CAGL0L11660g	68	76	+	106936	7.09e-05	0.0923	TTATATATT
953	COX17	1	CAGL0D05632g	68	76	+	106936	7.09e-05	0.0923	TTATTTAAT
954		1	CAGL0F03223g	60	68	-	106936	7.09e-05	0.0923	TTATTTAAT
955	RTN1	1	CAGL0B02585g	69	77	+	106936	7.09e-05	0.0923	TAATTTATT
956	SPS1	1	CAGL0H01639g	69	77	+	106936	7.09e-05	0.0923	TTAATTATT
957	INO80	1	CAGL0E05038g	61	69	-	106936	7.09e-05	0.0923	TTATTTATA
958	SNF4	1	CAGL0K07161g	69	77	+	106936	7.09e-05	0.0923	TTATTTATA
959	NAB2	1	CAGL0F07095g	69	77	+	106936	7.09e-05	0.0923	TTATTTAAT
960	YCK3	1	CAGL0K02299g	69	77	+	106936	7.09e-05	0.0923	ATATTTATT
961	TPT1	1	CAGL0I07469g	61	69	-	106936	7.09e-05	0.0923	TTATTTAAT
962	CIC1	1	CAGL0J00473g	61	69	-	106936	7.09e-05	0.0923	TTATTTAAT
963	MPC2	1	CAGL0I02178g	70	78	+	106936	7.09e-05	0.0923	TTATATATT
964		1	CaglfMp10	62	70	-	106936	7.09e-05	0.0923	TTATATATT
965	MSH6	1	CAGL0G08129g	70	78	+	106936	7.09e-05	0.0923	TTATTAATT
966	YHR078W	1	CAGL0J10626g	63	71	-	106936	7.09e-05	0.0923	TTATTAATT
967	FMS1	1	CAGL0M07612g	71	79	+	106936	7.09e-05	0.0923	ATATTTATT
968	PEX17	1	CAGL0K04851g	71	79	+	106936	7.09e-05	0.0923	TTATATATT
969	SQT1	1	CAGL0L09647g	71	79	+	106936	7.09e-05	0.0923	TTATTTAAT
970	RTT103	1	CAGL0H01221g	63	71	-	106936	7.09e-05	0.0923	TTATTTATA
971	NOP6	1	CAGL0G05742g	63	71	-	106936	7.09e-05	0.0923	TTATTAATT
972	MDL2	1	CAGL0A01133g	72	80	+	106936	7.09e-05	0.0923	TTATTTATA
973	YJL147C	1	CAGL0I05984g	72	80	+	106936	7.09e-05	0.0923	TTATATATT
974	GAS5	1	CAGL0F01287g	72	80	+	106936	7.09e-05	0.0923	TTATTTAAT
975	SPS1	1	CAGL0H01639g	64	72	-	106936	7.09e-05	0.0923	TTAATTATT
976	CDC15	1	CAGL0C05005g	72	80	+	106936	7.09e-05	0.0923	TAATTTATT
977		1	CAGL0F03223g	64	72	-	106936	7.09e-05	0.0923	TAATTTATT
978	RPT2	1	CAGL0I04884g	64	72	-	106936	7.09e-05	0.0923	TTAATTATT
979		1	CAGL0E01353g	72	80	+	106936	7.09e-05	0.0923	TTAATTATT
980	RPO31	1	CAGL0L11660g	72	80	+	106936	7.09e-05	0.0923	ATATTTATT
981	CUE5	1	CAGL0M08580g	64	72	-	106936	7.09e-05	0.0923	TTATATATT
982	YBL036C	1	CAGL0F04367g	65	73	-	106936	7.09e-05	0.0923	TTATATATT
983	YOL098C	1	CAGL0I07535g	73	81	+	106936	7.09e-05	0.0923	TAATTTATT
984	SET3	1	CAGL0G04499g	73	81	+	106936	7.09e-05	0.0923	TTATTAATT
985	RSC4	1	CAGL0L02189g	65	73	-	106936	7.09e-05	0.0923	TTATTAATT
986	YHL026C	1	CAGL0E03740g	73	81	+	106936	7.09e-05	0.0923	TAATTTATT
987	STV1	1	CAGL0F06347g	65	73	-	106936	7.09e-05	0.0923	TTAATTATT
988	VPS27	1	CAGL0I05830g	65	73	-	106936	7.09e-05	0.0923	ATATTTATT
989	MDH2	1	CAGL0E01705g	65	73	-	106936	7.09e-05	0.0923	TTAATTATT
990	SLA1	1	CAGL0E02783g	74	82	+	106936	7.09e-05	0.0923	TTATTTATA
991	PAN3	1	CAGL0L09889g	66	74	-	106936	7.09e-05	0.0923	TTATTTATA
992		1	CaglfMp10	66	74	-	106936	7.09e-05	0.0923	TTATTTATA
993	ERG10	1	CAGL0L12364g	66	74	-	106936	7.09e-05	0.0923	TTATTAATT
994	YIA6	1	CAGL0J02002g	66	74	-	106936	7.09e-05	0.0923	TTATTAATT
995	PAC10	1	CAGL0K01177g	66	74	-	106936	7.09e-05	0.0923	TTATTTAAT
996	BET3	1	CAGL0K08140g	66	74	-	106936	7.09e-05	0.0923	ATATTTATT
997	CNB1	1	CAGL0L00605g	74	82	+	106936	7.09e-05	0.0923	ATATTTATT
998	ARG2	1	CAGL0H02871g	74	82	+	106936	7.09e-05	0.0923	TTATATATT
999		1	CaglfMp02	68	76	-	106936	7.09e-05	0.0923	TAATTTATT
1000	RRT14	1	CAGL0G08778g	68	76	-	106936	7.09e-05	0.0923	TAATTTATT
1001	YCR016W	1	CAGL0L07832g	76	84	+	106936	7.09e-05	0.0923	TAATTTATT
1002	AIM22	1	CAGL0J04840g	76	84	+	106936	7.09e-05	0.0923	TTATTAATT
1003	UBC13	1	CAGL0G08063g	68	76	-	106936	7.09e-05	0.0923	TTATTTATA
1004	MGR2	1	CAGL0H05797g	76	84	+	106936	7.09e-05	0.0923	TTATTTATA
1005	CAK1	1	CAGL0K12496g	76	84	+	106936	7.09e-05	0.0923	ATATTTATT
1006	YML037C	1	CAGL0E04268g	69	77	-	106936	7.09e-05	0.0923	TTATTTATA
1007		1	CAGL0B04631g	77	85	+	106936	7.09e-05	0.0923	TTATATATT
1008	YOR093C	1	CAGL0L03718g	69	77	-	106936	7.09e-05	0.0923	TTATATATT
1009	SEC62	1	CAGL0H05731g	69	77	-	106936	7.09e-05	0.0923	TTATATATT
1010	ARG82	1	CAGL0E00759g	69	77	-	106936	7.09e-05	0.0923	TTATATATT
1011	MSY1	1	CAGL0H05775g	69	77	-	106936	7.09e-05	0.0923	TTAATTATT
1012		1	CaglfMp10	70	78	-	106936	7.09e-05	0.0923	ATATTTATT
1013	RHO4	1	CAGL0K08316g	70	78	-	106936	7.09e-05	0.0923	TTATTAATT
1014	COX19	1	CAGL0D06578g	70	78	-	106936	7.09e-05	0.0923	ATATTTATT
1015	NAM2	1	CAGL0H05049g	70	78	-	106936	7.09e-05	0.0923	TTATTTAAT
1016	SHE2	1	CAGL0K07612g	70	78	-	106936	7.09e-05	0.0923	TTATTTATA
1017		1	CAGL0C05577g	71	79	-	106936	7.09e-05	0.0923	TAATTTATT
1018	RFX1	1	CAGL0B04895g	79	87	+	106936	7.09e-05	0.0923	TAATTTATT
1019	UBC6	1	CAGL0I05478g	71	79	-	106936	7.09e-05	0.0923	TTATTTATA
1020	CIR2	1	CAGL0G06402g	79	87	+	106936	7.09e-05	0.0923	ATATTTATT
1021	LIN1	1	CAGL0I02002g	79	87	+	106936	7.09e-05	0.0923	ATATTTATT
1022		1	CaglfMp08	71	79	-	106936	7.09e-05	0.0923	TTATTAATT
1023	IES1	1	CAGL0J04180g	79	87	+	106936	7.09e-05	0.0923	TTATTAATT
1024	SPC24	1	CAGL0K03619g	72	80	-	106936	7.09e-05	0.0923	TTATTTAAT
1025	RSM18	1	CAGL0J02838g	80	88	+	106936	7.09e-05	0.0923	TTATTAATT
1026	YMR074C	1	CAGL0K03091g	72	80	-	106936	7.09e-05	0.0923	ATATTTATT
1027	APL6	1	CAGL0F08393g	72	80	-	106936	7.09e-05	0.0923	TTATATATT
1028	CRC1	1	CAGL0B04543g	80	88	+	106936	7.09e-05	0.0923	TAATTTATT
1029	ALG14	1	CAGL0E04180g	72	80	-	106936	7.09e-05	0.0923	TTAATTATT
1030	ERG26	1	CAGL0G00594g	80	88	+	106936	7.09e-05	0.0923	ATATTTATT
1031	STD1	1	CAGL0L10043g	72	80	-	106936	7.09e-05	0.0923	TAATTTATT
1032	DCP2	1	CAGL0L04004g	72	80	-	106936	7.09e-05	0.0923	ATATTTATT
1033	PBY1	1	CAGL0H08503g	73	81	-	106936	7.09e-05	0.0923	TAATTTATT
1034	TRM9	1	CAGL0H04807g	73	81	-	106936	7.09e-05	0.0923	TTATTTATA
1035	THI4	1	CAGL0M01166g	73	81	-	106936	7.09e-05	0.0923	TTATTTATA
1036	YML037C	1	CAGL0E04268g	73	81	-	106936	7.09e-05	0.0923	TAATTTATT
1037	YKT6	1	CAGL0D03498g	81	89	+	106936	7.09e-05	0.0923	TTATATATT
1038	ARG82	1	CAGL0E00759g	73	81	-	106936	7.09e-05	0.0923	TTATTTATA
1039		1	CAGL0I01100g	73	81	-	106936	7.09e-05	0.0923	TTATTAATT
1040	SMP3	1	CAGL0K09548g	81	89	+	106936	7.09e-05	0.0923	TTATTTATA
1041	SSN8	1	CAGL0M06875g	81	89	+	106936	7.09e-05	0.0923	TTATTTAAT
1042	CLN2	1	CAGL0L10648g	81	89	+	106936	7.09e-05	0.0923	TAATTTATT
1043	ADK2	1	CAGL0L11902g	81	89	+	106936	7.09e-05	0.0923	TTATATATT
1044	YMR130W	1	CAGL0K03839g	73	81	-	106936	7.09e-05	0.0923	ATATTTATT
1045	RHO4	1	CAGL0K08316g	74	82	-	106936	7.09e-05	0.0923	TTAATTATT
1046	SMC5	1	CAGL0F01155g	82	90	+	106936	7.09e-05	0.0923	TTAATTATT
1047	MON1	1	CAGL0F07051g	74	82	-	106936	7.09e-05	0.0923	TTATATATT
1048	HRT3	1	CAGL0M11418g	82	90	+	106936	7.09e-05	0.0923	ATATTTATT
1049		1	CAGL0I02046g	82	90	+	106936	7.09e-05	0.0923	ATATTTATT
1050	SPP41	1	CAGL0K06435g	74	82	-	106936	7.09e-05	0.0923	TTATTTATA
1051		1	CAGL0G00682g	74	82	-	106936	7.09e-05	0.0923	TTATATATT
1052	NAM2	1	CAGL0H05049g	74	82	-	106936	7.09e-05	0.0923	TTAATTATT
1053		1	CAGL0I08151g	83	91	+	106936	7.09e-05	0.0923	TAATTTATT
1054	TLG2	1	CAGL0G08932g	83	91	+	106936	7.09e-05	0.0923	TTATATATT
1055	ADE6	1	CAGL0K04499g	75	83	-	106936	7.09e-05	0.0923	ATATTTATT
1056	SPO12	1	CAGL0L06512g	75	83	-	106936	7.09e-05	0.0923	TTATTTATA
1057	HMI1	1	CAGL0I07623g	83	91	+	106936	7.09e-05	0.0923	ATATTTATT
1058	CDC40	1	CAGL0A02772g	83	91	+	106936	7.09e-05	0.0923	ATATTTATT
1059	TRM8	1	CAGL0J09746g	76	84	-	106936	7.09e-05	0.0923	TTATTAATT
1060		1	CAGL0M09999g	76	84	-	106936	7.09e-05	0.0923	ATATTTATT
1061	VHT1	1	CAGL0K04565g	84	92	+	106936	7.09e-05	0.0923	TTATTTATA
1062	PDX3	1	CAGL0I04708g	76	84	-	106936	7.09e-05	0.0923	TTATATATT
1063	AIM32	1	CAGL0L01529g	84	92	+	106936	7.09e-05	0.0923	TTATTTAAT
1064		1	CAGL0E06292g	85	93	+	106936	7.09e-05	0.0923	TAATTTATT
1065	CAGL0J12034g	1	CAGL0J12034g	85	93	+	106936	7.09e-05	0.0923	TTATTAATT
1066	CTP1	1	CAGL0L02079g	85	93	+	106936	7.09e-05	0.0923	TTATTAATT
1067	CDC11	1	CAGL0F00275g	77	85	-	106936	7.09e-05	0.0923	ATATTTATT
1068		1	CAGL0K00110g	85	93	+	106936	7.09e-05	0.0923	TTATTAATT
1069	SLC1	1	CAGL0I04070g	77	85	-	106936	7.09e-05	0.0923	ATATTTATT
1070		1	CAGL0D00110g	85	93	+	106936	7.09e-05	0.0923	TTATTAATT
1071		1	CaglfMp11	77	85	-	106936	7.09e-05	0.0923	ATATTTATT
1072		1	CAGL0J11990g	85	93	+	106936	7.09e-05	0.0923	TTATTAATT
1073	TCO89	1	CAGL0C01463g	85	93	+	106936	7.09e-05	0.0923	TAATTTATT
1074	CAGL0D00105g	1	CAGL0D00105g	85	93	+	106936	7.09e-05	0.0923	TTATTAATT
1075	YPR117W	1	CAGL0D04510g	78	86	-	106936	7.09e-05	0.0923	TAATTTATT
1076		1	CAGL0L10362g	78	86	-	106936	7.09e-05	0.0923	TTATTAATT
1077	INP53	1	CAGL0G04719g	86	94	+	106936	7.09e-05	0.0923	TTATTTATA
1078	EAF3	1	CAGL0K02321g	87	95	+	106936	7.09e-05	0.0923	TAATTTATT
1079		1	CAGL0H05621g	79	87	-	106936	7.09e-05	0.0923	TTATATATT
1080	TYW1	1	CAGL0E05676g	87	95	+	106936	7.09e-05	0.0923	TTATTTAAT
1081	HMI1	1	CAGL0I07623g	87	95	+	106936	7.09e-05	0.0923	TTATTAATT
1082	PIN2	1	CAGL0B04477g	87	95	+	106936	7.09e-05	0.0923	ATATTTATT
1083		1	CAGL0L00227g	79	87	-	106936	7.09e-05	0.0923	TTAATTATT
1084	CDC40	1	CAGL0A02772g	87	95	+	106936	7.09e-05	0.0923	TTATTTAAT
1085	INM2	1	CAGL0H01089g	79	87	-	106936	7.09e-05	0.0923	TTATTTATA
1086	SMX2	1	CAGL0D02150g	79	87	-	106936	7.09e-05	0.0923	ATATTTATT
1087	IKS1	1	CAGL0J05082g	80	88	-	106936	7.09e-05	0.0923	TTATTAATT
1088	AIM32	1	CAGL0L01529g	88	96	+	106936	7.09e-05	0.0923	TTAATTATT
1089	YMR027W	1	CAGL0M07447g	81	89	-	106936	7.09e-05	0.0923	ATATTTATT
1090	YCR075W-A	1	CAGL0M11000g	89	97	+	106936	7.09e-05	0.0923	TTATTTAAT
1091	BMS1	1	CAGL0E05874g	89	97	+	106936	7.09e-05	0.0923	TTATTTATA
1092	RGD2	1	CAGL0K12892g	81	89	-	106936	7.09e-05	0.0923	ATATTTATT
1093	CDC60	1	CAGL0J03652g	90	98	+	106936	7.09e-05	0.0923	TTATTAATT
1094	LSG1	1	CAGL0J05412g	82	90	-	106936	7.09e-05	0.0923	TTATATATT
1095	HEM2	1	CAGL0D06138g	90	98	+	106936	7.09e-05	0.0923	TTATTTATA
1096	IPI1	1	CAGL0M01210g	90	98	+	106936	7.09e-05	0.0923	TTATTTAAT
1097	REV7	1	CAGL0L08316g	90	98	+	106936	7.09e-05	0.0923	ATATTTATT
1098	SVL3	1	CAGL0B02629g	82	90	-	106936	7.09e-05	0.0923	TTAATTATT
1099	YGR042W	1	CAGL0K04213g	82	90	-	106936	7.09e-05	0.0923	TTATTTAAT
1100	ENO2	1	CAGL0F08261g	83	91	-	106936	7.09e-05	0.0923	TTATTTATA
1101		1	CAGL0F02057g	83	91	-	106936	7.09e-05	0.0923	TTAATTATT
1102	ECT1	1	CAGL0F08723g	83	91	-	106936	7.09e-05	0.0923	TTATTTATA
1103	YSP3	1	CAGL0E02651g	83	91	-	106936	7.09e-05	0.0923	TTATTAATT
1104	YGR266W	1	CAGL0F08481g	91	99	+	106936	7.09e-05	0.0923	ATATTTATT
1105	DIA2	1	CAGL0K05599g	83	91	-	106936	7.09e-05	0.0923	TTATATATT
1106	YCR075W-A	1	CAGL0M11000g	83	91	-	106936	7.09e-05	0.0923	TAATTTATT
1107	SIP3	1	CAGL0I01980g	83	91	-	106936	7.09e-05	0.0923	ATATTTATT
1108	YFR006W	1	CAGL0L09185g	84	92	-	106936	7.09e-05	0.0923	TTATTTATA
1109	IRC5	1	CAGL0J02662g	92	100	+	106936	7.09e-05	0.0923	TTATTTATA
1110	DIC1	1	CAGL0G01166g	92	100	+	106936	7.09e-05	0.0923	TTATTTATA
1111	ATP20	1	CAGL0K02409g	92	100	+	106936	7.09e-05	0.0923	TAATTTATT
1112	URE2	1	CAGL0J07392g	84	92	-	106936	7.09e-05	0.0923	TTATTTATA
1113	TAL1	1	CAGL0K04235g	92	100	+	106936	7.09e-05	0.0923	TTATTTATA
1114	YJL206C	1	CAGL0F02519g	85	93	-	106936	7.09e-05	0.0923	TTATTAATT
1115	SWC3	1	CAGL0H06391g	93	101	+	106936	7.09e-05	0.0923	ATATTTATT
1116	IRE1	1	CAGL0F03245g	93	101	+	106936	7.09e-05	0.0923	TAATTTATT
1117	CYT2	1	CAGL0L05280g	93	101	+	106936	7.09e-05	0.0923	ATATTTATT
1118		1	CAGL0D03608g	86	94	-	106936	7.09e-05	0.0923	TTAATTATT
1119	SYM1	1	CAGL0B03465g	94	102	+	106936	7.09e-05	0.0923	TTATTTATA
1120	YLR283W	1	CAGL0F05049g	87	95	-	106936	7.09e-05	0.0923	TTATATATT
1121	DSK2	1	CAGL0M02937g	95	103	+	106936	7.09e-05	0.0923	TTATATATT
1122	GUD1	1	CAGL0C05555g	95	103	+	106936	7.09e-05	0.0923	TTATTTAAT
1123	HMI1	1	CAGL0I07623g	96	104	+	106936	7.09e-05	0.0923	TTATTAATT
1124	CHC1	1	CAGL0A03718g	88	96	-	106936	7.09e-05	0.0923	TTATTTATA
1125	MTF2	1	CAGL0K01419g	88	96	-	106936	7.09e-05	0.0923	TTATTAATT
1126	CSR1	1	CAGL0D00946g	96	104	+	106936	7.09e-05	0.0923	TTATTAATT
1127	SMD1	1	CAGL0I08041g	88	96	-	106936	7.09e-05	0.0923	TTATTTAAT
1128	ARG1	1	CAGL0C05115g	96	104	+	106936	7.09e-05	0.0923	TTATATATT
1129	IVY1	1	CAGL0K11363g	88	96	-	106936	7.09e-05	0.0923	ATATTTATT
1130	SMF3	1	CAGL0A03476g	88	96	-	106936	7.09e-05	0.0923	TTATATATT
1131		1	CAGL0I02024g	88	96	-	106936	7.09e-05	0.0923	TTAATTATT
1132	RRG9	1	CAGL0K04829g	88	96	-	106936	7.09e-05	0.0923	TTATATATT
1133	RPL7B	1	CAGL0G09130g	97	105	+	106936	7.09e-05	0.0923	TTAATTATT
1134	ECI1	1	CAGL0F05071g	97	105	+	106936	7.09e-05	0.0923	TTATATATT
1135		1	CAGL0D03608g	89	97	-	106936	7.09e-05	0.0923	TTATTAATT
1136		1	CAGL0G07403g	97	105	+	106936	7.09e-05	0.0923	TAATTTATT
1137	HSP42	1	CAGL0E00803g	89	97	-	106936	7.09e-05	0.0923	TTATATATT
1138	MIX17	1	CAGL0J11682g	89	97	-	106936	7.09e-05	0.0923	TAATTTATT
1139	FRK1	1	CAGL0M02519g	89	97	-	106936	7.09e-05	0.0923	TTATTTAAT
1140	PSD1	1	CAGL0J06226g	89	97	-	106936	7.09e-05	0.0923	TTATTTATA
1141	IRE1	1	CAGL0F03245g	97	105	+	106936	7.09e-05	0.0923	TTATTTAAT
1142	CCP1	1	CAGL0K08184g	97	105	+	106936	7.09e-05	0.0923	TTATTTATA
1143	PSO2	1	CAGL0I00880g	90	98	-	106936	7.09e-05	0.0923	TAATTTATT
1144	LRG1	1	CAGL0C05599g	98	106	+	106936	7.09e-05	0.0923	TAATTTATT
1145	ILV3	1	CAGL0B03993g	98	106	+	106936	7.09e-05	0.0923	ATATTTATT
1146	APL3	1	CAGL0F04389g	98	106	+	106936	7.09e-05	0.0923	TTATATATT
1147	RPO41	1	CAGL0K12628g	98	106	+	106936	7.09e-05	0.0923	ATATTTATT
1148	HMI1	1	CAGL0I07623g	99	107	+	106936	7.09e-05	0.0923	TTAATTATT
1149	COX5B	1	CAGL0C01325g	99	107	+	106936	7.09e-05	0.0923	TTAATTATT
1150	MSN5	1	CAGL0M01144g	91	99	-	106936	7.09e-05	0.0923	TTATTTAAT
1151		1	CAGL0A02211g	99	107	+	106936	7.09e-05	0.0923	TTATTAATT
1152	LOC1	1	CAGL0F02299g	99	107	+	106936	7.09e-05	0.0923	TTATTTATA
1153	CHC1	1	CAGL0A03718g	92	100	-	106936	7.09e-05	0.0923	ATATTTATT
1154	CIR2	1	CAGL0G06402g	100	108	+	106936	7.09e-05	0.0923	TTATTTATA
1155	MUB1	1	CAGL0K03333g	100	108	+	106936	7.09e-05	0.0923	TTATTTATA
1156	ZAP1	1	CAGL0J05060g	92	100	-	106936	7.09e-05	0.0923	ATATTTATT
1157	YPR003C	1	CAGL0L09207g	101	109	+	106936	7.09e-05	0.0923	TTATATATT
1158	FRK1	1	CAGL0M02519g	93	101	-	106936	7.09e-05	0.0923	ATATTTATT
1159	YOR289W	1	CAGL0M04763g	93	101	-	106936	7.09e-05	0.0923	TTATATATT
1160	CIC1	1	CAGL0J00473g	93	101	-	106936	7.09e-05	0.0923	TTATTTATA
1161	YIL001W	1	CAGL0J02156g	93	101	-	106936	7.09e-05	0.0923	TTATTTAAT
1162	SIP4	1	CAGL0L03377g	101	109	+	106936	7.09e-05	0.0923	TAATTTATT
1163	TRS130	1	CAGL0F03949g	101	109	+	106936	7.09e-05	0.0923	TTATTAATT
1164	YEL023C	1	CAGL0I03168g	94	102	-	106936	7.09e-05	0.0923	ATATTTATT
1165	LEU9	1	CAGL0G06732g	102	110	+	106936	7.09e-05	0.0923	TTATTTAAT
1166		1	CAGL0H05005g	102	110	+	106936	7.09e-05	0.0923	TTATTTATA
1167	SPS18	1	CAGL0G05445g	102	110	+	106936	7.09e-05	0.0923	TTATTAATT
1168	ERG4	1	CAGL0A00429g	102	110	+	106936	7.09e-05	0.0923	TTATATATT
1169	HAP1	1	CAGL0K05841g	94	102	-	106936	7.09e-05	0.0923	TTATATATT
1170	RUB1	1	CAGL0B01589g	103	111	+	106936	7.09e-05	0.0923	TAATTTATT
1171		1	CAGL0H06017g	95	103	-	106936	7.09e-05	0.0923	TTAATTATT
1172	GIS2	1	CAGL0J07898g	103	111	+	106936	7.09e-05	0.0923	TTATTTAAT
1173	HHF1	1	CAGL0C04136g	103	111	+	106936	7.09e-05	0.0923	TTATTTAAT
1174	AAH1	1	CAGL0J05984g	103	111	+	106936	7.09e-05	0.0923	TTATTTATA
1175	APL5	1	CAGL0G09174g	95	103	-	106936	7.09e-05	0.0923	ATATTTATT
1176	RTT10	1	CAGL0C01441g	103	111	+	106936	7.09e-05	0.0923	TTATTTATA
1177	CIS3	1	CAGL0I06160g	95	103	-	106936	7.09e-05	0.0923	TAATTTATT
1178	THO2	1	CAGL0J05654g	95	103	-	106936	7.09e-05	0.0923	TTATATATT
1179	CHC1	1	CAGL0A03718g	96	104	-	106936	7.09e-05	0.0923	TTATATATT
1180	ZRT3	1	CAGL0M08250g	96	104	-	106936	7.09e-05	0.0923	TTATTTAAT
1181	RAD4	1	CAGL0L11726g	96	104	-	106936	7.09e-05	0.0923	TTATTTATA
1182	UTP20	1	CAGL0M10527g	97	105	-	106936	7.09e-05	0.0923	TTATTTAAT
1183	YIR035C	1	CAGL0F06897g	105	113	+	106936	7.09e-05	0.0923	TTATTTATA
1184	TPO3	1	CAGL0I10384g	105	113	+	106936	7.09e-05	0.0923	TTATTTAAT
1185	SIP4	1	CAGL0L03377g	105	113	+	106936	7.09e-05	0.0923	TTATTAATT
1186		1	CAGL0L03696g	106	114	+	106936	7.09e-05	0.0923	TTATATATT
1187	BRL1	1	CAGL0D03960g	98	106	-	106936	7.09e-05	0.0923	TTATTTATA
1188	UME6	1	CAGL0F05357g	98	106	-	106936	7.09e-05	0.0923	TTATTTATA
1189		1	CAGL0H01507g	98	106	-	106936	7.09e-05	0.0923	TTATTTATA
1190	CDC55	1	CAGL0L06182g	98	106	-	106936	7.09e-05	0.0923	TTATTTAAT
1191	KEX1	1	CAGL0G01232g	106	114	+	106936	7.09e-05	0.0923	TTATTTAAT
1192		1	CAGL0C02057g	98	106	-	106936	7.09e-05	0.0923	TTATATATT
1193		1	CaglfMp02	98	106	-	106936	7.09e-05	0.0923	TTATATATT
1194	ADE1	1	CAGL0I04444g	98	106	-	106936	7.09e-05	0.0923	TTATTTAAT
1195		1	CAGL0F02233g	106	114	+	106936	7.09e-05	0.0923	ATATTTATT
1196		1	CAGL0K04367g	106	114	+	106936	7.09e-05	0.0923	TTATTAATT
1197	ITT1	1	CAGL0L11330g	107	115	+	106936	7.09e-05	0.0923	TTATATATT
1198	BET3	1	CAGL0K08140g	99	107	-	106936	7.09e-05	0.0923	TAATTTATT
1199	MSS51	1	CAGL0A03927g	107	115	+	106936	7.09e-05	0.0923	ATATTTATT
1200	YDR115W	1	CAGL0B01793g	99	107	-	106936	7.09e-05	0.0923	ATATTTATT
1201		1	CAGL0H05005g	108	116	+	106936	7.09e-05	0.0923	ATATTTATT
1202	MEU1	1	CAGL0D03190g	100	108	-	106936	7.09e-05	0.0923	TTATTTATA
1203	PHO91	1	CAGL0I05632g	108	116	+	106936	7.09e-05	0.0923	TTATTTAAT
1204		1	CAGL0I05852g	108	116	+	106936	7.09e-05	0.0923	TTATATATT
1205	SFB2	1	CAGL0D01078g	100	108	-	106936	7.09e-05	0.0923	TTATTAATT
1206	ATG20	1	CAGL0H10428g	101	109	-	106936	7.09e-05	0.0923	TTATTTAAT
1207	AGX1	1	CAGL0K12518g	101	109	-	106936	7.09e-05	0.0923	ATATTTATT
1208	YGR266W	1	CAGL0F08481g	109	117	+	106936	7.09e-05	0.0923	TTAATTATT
1209	AVT3	1	CAGL0E06468g	101	109	-	106936	7.09e-05	0.0923	TTATTTAAT
1210		1	CAGL0K02145g	102	110	-	106936	7.09e-05	0.0923	TTAATTATT
1211		1	CAGL0F02233g	110	118	+	106936	7.09e-05	0.0923	TTATTTAAT
1212	RTS3	1	CAGL0E03267g	110	118	+	106936	7.09e-05	0.0923	TTATTTATA
1213	OXA1	1	CAGL0I06534g	102	110	-	106936	7.09e-05	0.0923	TTAATTATT
1214	RPL31B	1	CAGL0D00616g	102	110	-	106936	7.09e-05	0.0923	TTATTTATA
1215		1	CAGL0C02057g	102	110	-	106936	7.09e-05	0.0923	TTATTTATA
1216		1	CAGL0M03465g	110	118	+	106936	7.09e-05	0.0923	TTATTAATT
1217	MPC1	1	CAGL0H03333g	110	118	+	106936	7.09e-05	0.0923	ATATTTATT
1218	YCL001W-B	1	CAGL0B04675g	102	110	-	106936	7.09e-05	0.0923	TTATTTAAT
1219	MCM2	1	CAGL0J04444g	110	118	+	106936	7.09e-05	0.0923	TTATTAATT
1220	BIM1	1	CAGL0H09438g	102	110	-	106936	7.09e-05	0.0923	TTATATATT
1221	ITT1	1	CAGL0L11330g	111	119	+	106936	7.09e-05	0.0923	ATATTTATT
1222	MSF1	1	CAGL0H08602g	103	111	-	106936	7.09e-05	0.0923	TAATTTATT
1223	CAGL0C01078g	1	CAGL0C01078g	103	111	-	106936	7.09e-05	0.0923	TTATATATT
1224	ERG28	1	CAGL0J02684g	103	111	-	106936	7.09e-05	0.0923	TTATTTATA
1225	COX11	1	CAGL0M02673g	103	111	-	106936	7.09e-05	0.0923	TTATATATT
1226	TAD3	1	CAGL0A00847g	103	111	-	106936	7.09e-05	0.0923	TTATATATT
1227	USO1	1	CAGL0D00924g	111	119	+	106936	7.09e-05	0.0923	TTATTTATA
1228		1	CAGL0A02002g	103	111	-	106936	7.09e-05	0.0923	ATATTTATT
1229	PCK1	1	CAGL0H06633g	111	119	+	106936	7.09e-05	0.0923	TAATTTATT
1230		1	CAGL0C01067g	103	111	-	106936	7.09e-05	0.0923	TTATATATT
1231	TRS120	1	CAGL0F02739g	111	119	+	106936	7.09e-05	0.0923	TTATTAATT
1232		1	CAGL0D03608g	104	112	-	106936	7.09e-05	0.0923	TTATTAATT
1233	DUG1	1	CAGL0C02035g	112	120	+	106936	7.09e-05	0.0923	TTATTTATA
1234	FRK1	1	CAGL0M02519g	112	120	+	106936	7.09e-05	0.0923	TAATTTATT
1235	ARC19	1	CAGL0L05390g	104	112	-	106936	7.09e-05	0.0923	ATATTTATT
1236	YAH1	1	CAGL0H00660g	112	120	+	106936	7.09e-05	0.0923	ATATTTATT
1237	TPA1	1	CAGL0J02816g	112	120	+	106936	7.09e-05	0.0923	TTATATATT
1238	DTR1	1	CAGL0M06281g	104	112	-	106936	7.09e-05	0.0923	TTAATTATT
1239	PLP2	1	CAGL0L11066g	104	112	-	106936	7.09e-05	0.0923	TTATTAATT
1240	ALR1	1	CAGL0E01617g	113	121	+	106936	7.09e-05	0.0923	TAATTTATT
1241	YEL023C	1	CAGL0I03168g	105	113	-	106936	7.09e-05	0.0923	ATATTTATT
1242	HIS1	1	CAGL0L00759g	113	121	+	106936	7.09e-05	0.0923	TAATTTATT
1243	SMF2	1	CAGL0J00407g	113	121	+	106936	7.09e-05	0.0923	TTATTTAAT
1244		1	CAGL0H03949g	113	121	+	106936	7.09e-05	0.0923	TTAATTATT
1245		1	CaglfMp05	113	121	+	106936	7.09e-05	0.0923	TTATTAATT
1246	YKR070W	1	CAGL0G01925g	105	113	-	106936	7.09e-05	0.0923	ATATTTATT
1247		1	CAGL0K03597g	113	121	+	106936	7.09e-05	0.0923	TTATTTAAT
1248	MDH2	1	CAGL0E01705g	114	122	+	106936	7.09e-05	0.0923	TTATATATT
1249	RCO1	1	CAGL0J01529g	114	122	+	106936	7.09e-05	0.0923	ATATTTATT
1250	RPN6	1	CAGL0L07238g	114	122	+	106936	7.09e-05	0.0923	TAATTTATT
1251	BSD2	1	CAGL0L02101g	106	114	-	106936	7.09e-05	0.0923	TTATTAATT
1252	FIP1	1	CAGL0M09064g	106	114	-	106936	7.09e-05	0.0923	TTATATATT
1253	CBS2	1	CAGL0F05533g	114	122	+	106936	7.09e-05	0.0923	TTAATTATT
1254		1	CAGL0D03586g	115	123	+	106936	7.09e-05	0.0923	TAATTTATT
1255	RPS27A	1	CAGL0J00737g	107	115	-	106936	7.09e-05	0.0923	TTATTAATT
1256		1	CAGL0A02233g	115	123	+	106936	7.09e-05	0.0923	TTATATATT
1257	KIN2	1	CAGL0M11396g	107	115	-	106936	7.09e-05	0.0923	ATATTTATT
1258	ATG32	1	CAGL0H06545g	115	123	+	106936	7.09e-05	0.0923	TTATATATT
1259		1	CAGL0M03179g	107	115	-	106936	7.09e-05	0.0923	ATATTTATT
1260		1	CAGL0F06699g	115	123	+	106936	7.09e-05	0.0923	TTATATATT
1261	RTF1	1	CAGL0H07711g	108	116	-	106936	7.09e-05	0.0923	TTATTAATT
1262	DUG1	1	CAGL0C02035g	116	124	+	106936	7.09e-05	0.0923	TTATATATT
1263	FMS1	1	CAGL0M07612g	108	116	-	106936	7.09e-05	0.0923	TTATATATT
1264		1	CAGL0M05841g	108	116	-	106936	7.09e-05	0.0923	TTATATATT
1265	RPS31	1	CAGL0G08173g	108	116	-	106936	7.09e-05	0.0923	ATATTTATT
1266		1	CAGL0B03421g	108	116	-	106936	7.09e-05	0.0923	TTATTTAAT
1267	YDR381C-A	1	CAGL0A03146g	116	124	+	106936	7.09e-05	0.0923	TAATTTATT
1268	RRP36	1	CAGL0M04719g	117	125	+	106936	7.09e-05	0.0923	TTAATTATT
1269	DSK2	1	CAGL0M02937g	117	125	+	106936	7.09e-05	0.0923	TTATTTAAT
1270	SOF1	1	CAGL0D05588g	117	125	+	106936	7.09e-05	0.0923	ATATTTATT
1271	NIP7	1	CAGL0M05775g	117	125	+	106936	7.09e-05	0.0923	TTATTAATT
1272	ERV41	1	CAGL0L11308g	109	117	-	106936	7.09e-05	0.0923	ATATTTATT
1273	TMA16	1	CAGL0K09042g	117	125	+	106936	7.09e-05	0.0923	ATATTTATT
1274	TYW1	1	CAGL0E05676g	117	125	+	106936	7.09e-05	0.0923	ATATTTATT
1275	ECM15	1	CAGL0C04367g	109	117	-	106936	7.09e-05	0.0923	TTATTTAAT
1276	SNF2	1	CAGL0M04807g	109	117	-	106936	7.09e-05	0.0923	ATATTTATT
1277	GAC1	1	CAGL0H04037g	117	125	+	106936	7.09e-05	0.0923	TTATTAATT
1278		1	CAGL0J11550g	118	126	+	106936	7.09e-05	0.0923	TTAATTATT
1279	CIR2	1	CAGL0G06402g	118	126	+	106936	7.09e-05	0.0923	ATATTTATT
1280	YPF1	1	CAGL0K08492g	110	118	-	106936	7.09e-05	0.0923	TTAATTATT
1281	YPT10	1	CAGL0I09306g	118	126	+	106936	7.09e-05	0.0923	TTATTTAAT
1282		1	CAGL0C01551g	110	118	-	106936	7.09e-05	0.0923	TAATTTATT
1283	HEM4	1	CAGL0L11000g	118	126	+	106936	7.09e-05	0.0923	TAATTTATT
1284	POL4	1	CAGL0L07700g	118	126	+	106936	7.09e-05	0.0923	TTATTTATA
1285	YGR067C	1	CAGL0K04631g	118	126	+	106936	7.09e-05	0.0923	TTATATATT
1286	CWH43	1	CAGL0L07854g	111	119	-	106936	7.09e-05	0.0923	TAATTTATT
1287	PHO91	1	CAGL0I05632g	119	127	+	106936	7.09e-05	0.0923	ATATTTATT
1288	FUR4	1	CAGL0B04433g	119	127	+	106936	7.09e-05	0.0923	TTATTAATT
1289	YNL040W	1	CAGL0G01606g	111	119	-	106936	7.09e-05	0.0923	ATATTTATT
1290	YNL040W	1	CAGL0G01606g	119	127	+	106936	7.09e-05	0.0923	TTATTTATA
1291	APN1	1	CAGL0K11528g	119	127	+	106936	7.09e-05	0.0923	TAATTTATT
1292	PRP5	1	CAGL0K07029g	119	127	+	106936	7.09e-05	0.0923	TTATATATT
1293	PIN4	1	CAGL0I05082g	112	120	-	106936	7.09e-05	0.0923	TTATTTATA
1294	SET1	1	CAGL0L12980g	120	128	+	106936	7.09e-05	0.0923	TTATTTAAT
1295	PEA2	1	CAGL0I06666g	112	120	-	106936	7.09e-05	0.0923	TTATTTATA
1296	SDH2	1	CAGL0E03850g	120	128	+	106936	7.09e-05	0.0923	TTATTTATA
1297	RAD1	1	CAGL0J09526g	120	128	+	106936	7.09e-05	0.0923	TTATTAATT
1298	PKH3	1	CAGL0K06479g	120	128	+	106936	7.09e-05	0.0923	ATATTTATT
1299	RAD57	1	CAGL0M10373g	120	128	+	106936	7.09e-05	0.0923	TTATTTATA
1300	BNI4	1	CAGL0J07480g	120	128	+	106936	7.09e-05	0.0923	TTATATATT
1301	SNX3	1	CAGL0G06424g	112	120	-	106936	7.09e-05	0.0923	ATATTTATT
1302	RPT5	1	CAGL0A02750g	112	120	-	106936	7.09e-05	0.0923	TTATTTAAT
1303		1	CAGL0M05841g	112	120	-	106936	7.09e-05	0.0923	TTATTTATA
1304	YDR381C-A	1	CAGL0A03146g	120	128	+	106936	7.09e-05	0.0923	TTATTAATT
1305	SFH5	1	CAGL0I05940g	113	121	-	106936	7.09e-05	0.0923	TTATATATT
1306	TRM8	1	CAGL0J09746g	113	121	-	106936	7.09e-05	0.0923	ATATTTATT
1307	RFM1	1	CAGL0L11022g	113	121	-	106936	7.09e-05	0.0923	TAATTTATT
1308	GCV3	1	CAGL0M12188g	113	121	-	106936	7.09e-05	0.0923	TTATTAATT
1309	ERV41	1	CAGL0L11308g	113	121	-	106936	7.09e-05	0.0923	TTATATATT
1310	AFG2	1	CAGL0C02585g	113	121	-	106936	7.09e-05	0.0923	TTATTTATA
1311	YKE4	1	CAGL0I05280g	121	129	+	106936	7.09e-05	0.0923	TTATTTATA
1312	MHF1	1	CAGL0I07837g	121	129	+	106936	7.09e-05	0.0923	TTATATATT
1313	PSY2	1	CAGL0I01056g	113	121	-	106936	7.09e-05	0.0923	TTATATATT
1314		1	CAGL0C01837g	113	121	-	106936	7.09e-05	0.0923	TTATTTATA
1315	RPP0	1	CAGL0G00990g	121	129	+	106936	7.09e-05	0.0923	TTATTAATT
1316	SPH1	1	CAGL0E03542g	122	130	+	106936	7.09e-05	0.0923	TAATTTATT
1317	ERG1	1	CAGL0D05940g	122	130	+	106936	7.09e-05	0.0923	ATATTTATT
1318	ECM29	1	CAGL0E03828g	114	122	-	106936	7.09e-05	0.0923	ATATTTATT
1319	RAD9	1	CAGL0E04862g	114	122	-	106936	7.09e-05	0.0923	TAATTTATT
1320	SRB6	1	CAGL0D05368g	115	123	-	106936	7.09e-05	0.0923	TTATTAATT
1321	ARA2	1	CAGL0F06061g	115	123	-	106936	7.09e-05	0.0923	ATATTTATT
1322	RNA1	1	CAGL0M04961g	123	131	+	106936	7.09e-05	0.0923	TAATTTATT
1323	RIF1	1	CAGL0B03399g	123	131	+	106936	7.09e-05	0.0923	TTATTTAAT
1324	COX6	1	CAGL0J00429g	124	132	+	106936	7.09e-05	0.0923	TAATTTATT
1325	POM34	1	CAGL0D03212g	124	132	+	106936	7.09e-05	0.0923	TTATTTATA
1326	STP2	1	CAGL0E04312g	124	132	+	106936	7.09e-05	0.0923	TTATATATT
1327	APL3	1	CAGL0F04389g	124	132	+	106936	7.09e-05	0.0923	TTATATATT
1328	FUS2	1	CAGL0M04917g	116	124	-	106936	7.09e-05	0.0923	TTATTAATT
1329		1	CAGL0A02321g	116	124	-	106936	7.09e-05	0.0923	TTATATATT
1330	RPT5	1	CAGL0A02750g	116	124	-	106936	7.09e-05	0.0923	ATATTTATT
1331	YML119W	1	CAGL0B02409g	117	125	-	106936	7.09e-05	0.0923	TTATTTAAT
1332	DAL82	1	CAGL0M04015g	125	133	+	106936	7.09e-05	0.0923	ATATTTATT
1333	YNL200C	1	CAGL0G05357g	117	125	-	106936	7.09e-05	0.0923	ATATTTATT
1334	RSM22	1	CAGL0E06314g	117	125	-	106936	7.09e-05	0.0923	TTATATATT
1335		1	CAGL0J01800g	125	133	+	106936	7.09e-05	0.0923	TTAATTATT
1336	RVB2	1	CAGL0H01001g	117	125	-	106936	7.09e-05	0.0923	TTATTTAAT
1337	TFB4	1	CAGL0D01650g	117	125	-	106936	7.09e-05	0.0923	ATATTTATT
1338	YDL057W	1	CAGL0D00990g	125	133	+	106936	7.09e-05	0.0923	TTAATTATT
1339	BRL1	1	CAGL0D03960g	117	125	-	106936	7.09e-05	0.0923	TTATTTATA
1340	YLR345W	1	CAGL0G01100g	117	125	-	106936	7.09e-05	0.0923	TTATTTATA
1341	YTA6	1	CAGL0H05357g	125	133	+	106936	7.09e-05	0.0923	TTAATTATT
1342	GCV3	1	CAGL0M12188g	117	125	-	106936	7.09e-05	0.0923	ATATTTATT
1343	YAL044W-A	1	CAGL0M12210g	125	133	+	106936	7.09e-05	0.0923	ATATTTATT
1344		1	CAGL0M12881g	125	133	+	106936	7.09e-05	0.0923	ATATTTATT
1345	RPL22A	1	CAGL0F01683g	118	126	-	106936	7.09e-05	0.0923	TTATTAATT
1346	FRA1	1	CAGL0G03971g	126	134	+	106936	7.09e-05	0.0923	ATATTTATT
1347	CDC25	1	CAGL0D06512g	126	134	+	106936	7.09e-05	0.0923	ATATTTATT
1348	PGM2	1	CAGL0K07480g	118	126	-	106936	7.09e-05	0.0923	TTATTTATA
1349	MRPL15	1	CAGL0E03520g	118	126	-	106936	7.09e-05	0.0923	TAATTTATT
1350	OXA1	1	CAGL0I06534g	126	134	+	106936	7.09e-05	0.0923	TTAATTATT
1351	ARG5,6	1	CAGL0J03124g	119	127	-	106936	7.09e-05	0.0923	ATATTTATT
1352		1	CAGL0G04345g	127	135	+	106936	7.09e-05	0.0923	TTATTTATA
1353	CWC21	1	CAGL0H07381g	127	135	+	106936	7.09e-05	0.0923	TTATTTAAT
1354	RRF1	1	CAGL0F08943g	119	127	-	106936	7.09e-05	0.0923	TTATATATT
1355	NRG1	1	CAGL0L07480g	119	127	-	106936	7.09e-05	0.0923	TTATTTATA
1356		1	CAGL0K02145g	120	128	-	106936	7.09e-05	0.0923	TTATATATT
1357	SHH4	1	CAGL0F05863g	120	128	-	106936	7.09e-05	0.0923	TTATTAATT
1358	YCS4	1	CAGL0C03135g	128	136	+	106936	7.09e-05	0.0923	TTATTTAAT
1359	RFA3	1	CAGL0C00341g	120	128	-	106936	7.09e-05	0.0923	TTATATATT
1360	PRE6	1	CAGL0F01199g	120	128	-	106936	7.09e-05	0.0923	ATATTTATT
1361		1	CAGL0J01463g	129	137	+	106936	7.09e-05	0.0923	TTAATTATT
1362	MNN2	1	CAGL0I04532g	121	129	-	106936	7.09e-05	0.0923	TTATTTATA
1363	SIN3	1	CAGL0J11594g	129	137	+	106936	7.09e-05	0.0923	TTATTTAAT
1364		1	CAGL0C05137g	121	129	-	106936	7.09e-05	0.0923	TAATTTATT
1365	YTA6	1	CAGL0H05357g	129	137	+	106936	7.09e-05	0.0923	TTATTAATT
1366	YAL044W-A	1	CAGL0M12210g	129	137	+	106936	7.09e-05	0.0923	TTATTAATT
1367		1	CAGL0M12881g	129	137	+	106936	7.09e-05	0.0923	TTATTAATT
1368		1	CAGL0H09592g	130	138	+	106936	7.09e-05	0.0923	TTATTTATA
1369	GCD7	1	CAGL0G09669g	130	138	+	106936	7.09e-05	0.0923	TTAATTATT
1370	YIR035C	1	CAGL0F06897g	122	130	-	106936	7.09e-05	0.0923	ATATTTATT
1371	RAM2	1	CAGL0L09801g	130	138	+	106936	7.09e-05	0.0923	TAATTTATT
1372	YFH1	1	CAGL0M05643g	130	138	+	106936	7.09e-05	0.0923	TAATTTATT
1373	AVT7	1	CAGL0M06611g	130	138	+	106936	7.09e-05	0.0923	TTAATTATT
1374	MMT2	1	CAGL0H08822g	130	138	+	106936	7.09e-05	0.0923	ATATTTATT
1375	REX2	1	CAGL0F01727g	122	130	-	106936	7.09e-05	0.0923	TTATTTAAT
1376	RRB1	1	CAGL0K03861g	130	138	+	106936	7.09e-05	0.0923	ATATTTATT
1377	NHP6A	1	CAGL0H08541g	123	131	-	106936	7.09e-05	0.0923	TTATATATT
1378	FMP16	1	CAGL0G05269g	131	139	+	106936	7.09e-05	0.0923	TTATTTATA
1379	MEP3	1	CAGL0I10747g	131	139	+	106936	7.09e-05	0.0923	TTATTTAAT
1380	SEH1	1	CAGL0J10340g	123	131	-	106936	7.09e-05	0.0923	TTATATATT
1381	APE4	1	CAGL0I01298g	131	139	+	106936	7.09e-05	0.0923	TTATTTATA
1382	FYV7	1	CAGL0F01551g	131	139	+	106936	7.09e-05	0.0923	ATATTTATT
1383	BIK1	1	CAGL0B00924g	132	140	+	106936	7.09e-05	0.0923	TAATTTATT
1384	YPR015C	1	CAGL0J01595g	132	140	+	106936	7.09e-05	0.0923	TAATTTATT
1385	YAT2	1	CAGL0I08305g	132	140	+	106936	7.09e-05	0.0923	ATATTTATT
1386	YEL023C	1	CAGL0I03168g	124	132	-	106936	7.09e-05	0.0923	TTAATTATT
1387	RPL34B	1	CAGL0M12408g	132	140	+	106936	7.09e-05	0.0923	TAATTTATT
1388	SEN1	1	CAGL0M00990g	132	140	+	106936	7.09e-05	0.0923	TTATTTAAT
1389	HEF3	1	CAGL0B03487g	132	140	+	106936	7.09e-05	0.0923	TAATTTATT
1390	MAM3	1	CAGL0C05159g	124	132	-	106936	7.09e-05	0.0923	TTATATATT
1391		1	CAGL0D04928g	132	140	+	106936	7.09e-05	0.0923	TTATTTAAT
1392		1	CAGL0C02365g	125	133	-	106936	7.09e-05	0.0923	ATATTTATT
1393	MDH2	1	CAGL0E01705g	125	133	-	106936	7.09e-05	0.0923	TTATTTATA
1394	MDN1	1	CAGL0M11616g	134	142	+	106936	7.09e-05	0.0923	ATATTTATT
1395	YCP4	1	CAGL0H03971g	126	134	-	106936	7.09e-05	0.0923	TTATTAATT
1396	ARO1	1	CAGL0M11484g	134	142	+	106936	7.09e-05	0.0923	TTATTTATA
1397	RPL40B	1	CAGL0G02475g	126	134	-	106936	7.09e-05	0.0923	TTATATATT
1398		1	CAGL0K08338g	134	142	+	106936	7.09e-05	0.0923	TTAATTATT
1399	INO1	1	CAGL0I06050g	126	134	-	106936	7.09e-05	0.0923	TTATATATT
1400	MCM5	1	CAGL0F04939g	134	142	+	106936	7.09e-05	0.0923	TTATATATT
1401	HSP10	1	CAGL0H08283g	127	135	-	106936	7.09e-05	0.0923	TTATATATT
1402	YHR080C	1	CAGL0F03267g	127	135	-	106936	7.09e-05	0.0923	TTATATATT
1403	CDC15	1	CAGL0C05005g	127	135	-	106936	7.09e-05	0.0923	TAATTTATT
1404	SPT7	1	CAGL0M01738g	135	143	+	106936	7.09e-05	0.0923	TTATTTAAT
1405	ARB1	1	CAGL0C02343g	135	143	+	106936	7.09e-05	0.0923	ATATTTATT
1406	BIK1	1	CAGL0B00924g	136	144	+	106936	7.09e-05	0.0923	TTATTAATT
1407	MCP1	1	CAGL0J04004g	136	144	+	106936	7.09e-05	0.0923	TTATATATT
1408	RAD52	1	CAGL0G07381g	128	136	-	106936	7.09e-05	0.0923	TAATTTATT
1409	PFA4	1	CAGL0E02497g	128	136	-	106936	7.09e-05	0.0923	TTATTTATA
1410	YPR172W	1	CAGL0H00286g	136	144	+	106936	7.09e-05	0.0923	TAATTTATT
1411		1	CaglfMp05	136	144	+	106936	7.09e-05	0.0923	TTATATATT
1412	PHO92	1	CAGL0A02970g	136	144	+	106936	7.09e-05	0.0923	TTATTAATT
1413	VPS55	1	CAGL0I01518g	129	137	-	106936	7.09e-05	0.0923	TTATTAATT
1414	ATO2	1	CAGL0L07766g	137	145	+	106936	7.09e-05	0.0923	TTAATTATT
1415	CKI1	1	CAGL0E01309g	137	145	+	106936	7.09e-05	0.0923	ATATTTATT
1416	BIM1	1	CAGL0H09438g	129	137	-	106936	7.09e-05	0.0923	TTATTTAAT
1417	POL2	1	CAGL0J08030g	137	145	+	106936	7.09e-05	0.0923	TTATTTATA
1418	ATG23	1	CAGL0M00968g	137	145	+	106936	7.09e-05	0.0923	TTAATTATT
1419	UTP22	1	CAGL0G03003g	129	137	-	106936	7.09e-05	0.0923	TTATTTAAT
1420	PRS5	1	CAGL0C05181g	137	145	+	106936	7.09e-05	0.0923	TTATATATT
1421	PEX14	1	CAGL0E05082g	130	138	-	106936	7.09e-05	0.0923	TTATATATT
1422	URA3	1	CAGL0I03080g	130	138	-	106936	7.09e-05	0.0923	ATATTTATT
1423		1	CAGL0K08338g	138	146	+	106936	7.09e-05	0.0923	TTATTAATT
1424	RKI1	1	CAGL0L03740g	138	146	+	106936	7.09e-05	0.0923	TTAATTATT
1425		1	CAGL0M04939g	130	138	-	106936	7.09e-05	0.0923	TAATTTATT
1426	SNX3	1	CAGL0G06424g	130	138	-	106936	7.09e-05	0.0923	TTATTTATA
1427		1	CAGL0K10626g	138	146	+	106936	7.09e-05	0.0923	TTATTTAAT
1428	VTA1	1	CAGL0B01144g	139	147	+	106936	7.09e-05	0.0923	TTATTTAAT
1429	IZH4	1	CAGL0I07491g	139	147	+	106936	7.09e-05	0.0923	TTATATATT
1430	YGL041W-A	1	CAGL0D06154g	131	139	-	106936	7.09e-05	0.0923	TTATTTATA
1431	SFB2	1	CAGL0D01078g	139	147	+	106936	7.09e-05	0.0923	TTATTTATA
1432	DBF4	1	CAGL0E04576g	131	139	-	106936	7.09e-05	0.0923	TTAATTATT
1433	LTO1	1	CAGL0J07986g	140	148	+	106936	7.09e-05	0.0923	ATATTTATT
1434	CDC31	1	CAGL0K08954g	140	148	+	106936	7.09e-05	0.0923	TTATTAATT
1435	LDB19	1	CAGL0F00737g	132	140	-	106936	7.09e-05	0.0923	TAATTTATT
1436	YTA12	1	CAGL0J01353g	140	148	+	106936	7.09e-05	0.0923	ATATTTATT
1437		1	CAGL0D00682g	132	140	-	106936	7.09e-05	0.0923	TAATTTATT
1438	YGR067C	1	CAGL0K04631g	140	148	+	106936	7.09e-05	0.0923	ATATTTATT
1439		1	CAGL0F04521g	140	148	+	106936	7.09e-05	0.0923	TTATTAATT
1440	RAD3	1	CAGL0L11924g	132	140	-	106936	7.09e-05	0.0923	TAATTTATT
1441	RDL2	1	CAGL0M04697g	132	140	-	106936	7.09e-05	0.0923	TTAATTATT
1442	YRB30	1	CAGL0I04202g	140	148	+	106936	7.09e-05	0.0923	TTATTTAAT
1443	YBR287W	1	CAGL0G07601g	141	149	+	106936	7.09e-05	0.0923	TTATATATT
1444	YIM1	1	CAGL0M09713g	133	141	-	106936	7.09e-05	0.0923	ATATTTATT
1445	GUT2	1	CAGL0H06699g	141	149	+	106936	7.09e-05	0.0923	TTATTAATT
1446	THP1	1	CAGL0I08063g	141	149	+	106936	7.09e-05	0.0923	TTATATATT
1447	ERO1	1	CAGL0H06919g	141	149	+	106936	7.09e-05	0.0923	TTATTTAAT
1448	YHK8	1	CAGL0J00363g	133	141	-	106936	7.09e-05	0.0923	TTAATTATT
1449	CCT5	1	CAGL0F00539g	141	149	+	106936	7.09e-05	0.0923	TTATTTATA
1450	DAL81	1	CAGL0F06743g	141	149	+	106936	7.09e-05	0.0923	TTATATATT
1451	ABP140	1	CAGL0J03780g	142	150	+	106936	7.09e-05	0.0923	TTATTTAAT
1452		1	CAGL0E05456g	142	150	+	106936	7.09e-05	0.0923	TTAATTATT
1453	DPH2	1	CAGL0J04576g	142	150	+	106936	7.09e-05	0.0923	TTATTTATA
1454	PDR16	1	CAGL0J07436g	134	142	-	106936	7.09e-05	0.0923	TTATTTAAT
1455	HSK3	1	CAGL0D02018g	143	151	+	106936	7.09e-05	0.0923	TTATTTATA
1456	YNL247W	1	CAGL0J07744g	143	151	+	106936	7.09e-05	0.0923	TTATTAATT
1457	TPO4	1	CAGL0L10912g	135	143	-	106936	7.09e-05	0.0923	TTATTAATT
1458	AIM23	1	CAGL0L05698g	135	143	-	106936	7.09e-05	0.0923	TTATTTAAT
1459	NEM1	1	CAGL0K02959g	135	143	-	106936	7.09e-05	0.0923	TTATTTAAT
1460	MES1	1	CAGL0F08459g	143	151	+	106936	7.09e-05	0.0923	TAATTTATT
1461	OXR1	1	CAGL0G09152g	144	152	+	106936	7.09e-05	0.0923	TTATTTATA
1462	AIM1	1	CAGL0M12232g	144	152	+	106936	7.09e-05	0.0923	ATATTTATT
1463	GUA1	1	CAGL0F03927g	136	144	-	106936	7.09e-05	0.0923	TTATTAATT
1464	YLR281C	1	CAGL0F05027g	136	144	-	106936	7.09e-05	0.0923	TTATTAATT
1465	FUI1	1	CAGL0F04499g	144	152	+	106936	7.09e-05	0.0923	TTATTTATA
1466	MRC1	1	CAGL0B00330g	144	152	+	106936	7.09e-05	0.0923	TTATTAATT
1467		1	CAGL0K07942g	144	152	+	106936	7.09e-05	0.0923	TTATTTATA
1468	COX20	1	CAGL0K11341g	145	153	+	106936	7.09e-05	0.0923	ATATTTATT
1469	ZWF1	1	CAGL0J07612g	145	153	+	106936	7.09e-05	0.0923	TTATATATT
1470	SKS1	1	CAGL0K11275g	146	154	+	106936	7.09e-05	0.0923	TAATTTATT
1471	RFC5	1	CAGL0D01738g	146	154	+	106936	7.09e-05	0.0923	TAATTTATT
1472		1	CAGL0C01617g	138	146	-	106936	7.09e-05	0.0923	ATATTTATT
1473	ARL3	1	CAGL0L12826g	138	146	-	106936	7.09e-05	0.0923	TTAATTATT
1474	CDA2	1	CAGL0D06490g	138	146	-	106936	7.09e-05	0.0923	ATATTTATT
1475	RPS18B	1	CAGL0G07227g	138	146	-	106936	7.09e-05	0.0923	TTAATTATT
1476	YLF2	1	CAGL0K03113g	147	155	+	106936	7.09e-05	0.0923	TTATATATT
1477	MSM1	1	CAGL0I08723g	147	155	+	106936	7.09e-05	0.0923	TTAATTATT
1478	TRL1	1	CAGL0M03091g	147	155	+	106936	7.09e-05	0.0923	TAATTTATT
1479		1	CAGL0H09482g	139	147	-	106936	7.09e-05	0.0923	TTATTTATA
1480	RER2	1	CAGL0C04279g	147	155	+	106936	7.09e-05	0.0923	TTATTTATA
1481	AIM23	1	CAGL0L05698g	139	147	-	106936	7.09e-05	0.0923	ATATTTATT
1482	LEU1	1	CAGL0A00363g	147	155	+	106936	7.09e-05	0.0923	TTATTTATA
1483	AIM1	1	CAGL0M12232g	148	156	+	106936	7.09e-05	0.0923	TTATTTAAT
1484	ARG80	1	CAGL0F06259g	140	148	-	106936	7.09e-05	0.0923	TTATTTAAT
1485	GIS3	1	CAGL0C00407g	140	148	-	106936	7.09e-05	0.0923	TTATATATT
1486		1	CAGL0K13024g	148	156	+	106936	7.09e-05	0.0923	TTATATATT
1487	RET2	1	CAGL0A04741g	140	148	-	106936	7.09e-05	0.0923	TTATTTATA
1488	ARO8	1	CAGL0G01254g	140	148	-	106936	7.09e-05	0.0923	TTATTTATA
1489	ARL3	1	CAGL0L12826g	141	149	-	106936	7.09e-05	0.0923	TTATTAATT
1490	DED81	1	CAGL0A02112g	141	149	-	106936	7.09e-05	0.0923	TTATTTATA
1491	PTP3	1	CAGL0J03256g	141	149	-	106936	7.09e-05	0.0923	TTATTTATA
1492	ELP3	1	CAGL0M06369g	149	157	+	106936	7.09e-05	0.0923	TTATTTATA
1493		1	CAGL0G00286g	149	157	+	106936	7.09e-05	0.0923	ATATTTATT
1494	RDL1	1	CAGL0M04675g	142	150	-	106936	7.09e-05	0.0923	TTATTTATA
1495		1	CAGL0M11726g	150	158	+	106936	7.09e-05	0.0923	TAATTTATT
1496	TPO5	1	CAGL0M08272g	150	158	+	106936	7.09e-05	0.0923	TTATTTAAT
1497	YOR289W	1	CAGL0M04763g	143	151	-	106936	7.09e-05	0.0923	TTATATATT
1498		1	CAGL0K07337g	151	159	+	106936	7.09e-05	0.0923	TTATATATT
1499		1	CAGL0I06644g	143	151	-	106936	7.09e-05	0.0923	ATATTTATT
1500	GLT1	1	CAGL0L01089g	151	159	+	106936	7.09e-05	0.0923	TTATTTATA
1501	YMR114C	1	CAGL0K03575g	143	151	-	106936	7.09e-05	0.0923	ATATTTATT
1502	PHB2	1	CAGL0L06490g	151	159	+	106936	7.09e-05	0.0923	TTATTTATA
1503	YFR006W	1	CAGL0L09185g	143	151	-	106936	7.09e-05	0.0923	TTATATATT
1504		1	CAGL0F00759g	152	160	+	106936	7.09e-05	0.0923	TAATTTATT
1505	JJJ3	1	CAGL0C04565g	152	160	+	106936	7.09e-05	0.0923	TTATTAATT
1506	ARO8	1	CAGL0G01254g	144	152	-	106936	7.09e-05	0.0923	ATATTTATT
1507	ADE12	1	CAGL0K05027g	152	160	+	106936	7.09e-05	0.0923	TTAATTATT
1508	MET12	1	CAGL0J09504g	144	152	-	106936	7.09e-05	0.0923	TTATTAATT
1509	YNL040W	1	CAGL0G01606g	152	160	+	106936	7.09e-05	0.0923	ATATTTATT
1510	YPT11	1	CAGL0M03817g	153	161	+	106936	7.09e-05	0.0923	TTATATATT
1511	UNG1	1	CAGL0G07084g	153	161	+	106936	7.09e-05	0.0923	TTATTTATA
1512	CLP1	1	CAGL0K09086g	145	153	-	106936	7.09e-05	0.0923	ATATTTATT
1513	ARL3	1	CAGL0L12826g	145	153	-	106936	7.09e-05	0.0923	ATATTTATT
1514	ELP4	1	CAGL0H05863g	153	161	+	106936	7.09e-05	0.0923	TTATTTATA
1515	GPM3	1	CAGL0K01705g	153	161	+	106936	7.09e-05	0.0923	TAATTTATT
1516	NUP116	1	CAGL0L04928g	145	153	-	106936	7.09e-05	0.0923	ATATTTATT
1517	CBK1	1	CAGL0J06072g	146	154	-	106936	7.09e-05	0.0923	TTATTTATA
1518		1	CAGL0D04642g	146	154	-	106936	7.09e-05	0.0923	TTATTAATT
1519	YPL168W	1	CAGL0G07447g	146	154	-	106936	7.09e-05	0.0923	TTATTTAAT
1520	PEP1	1	CAGL0J04312g	154	162	+	106936	7.09e-05	0.0923	TTATTTAAT
1521	ARO80	1	CAGL0F03025g	146	154	-	106936	7.09e-05	0.0923	TTATTTAAT
1522	YHR080C	1	CAGL0F03267g	147	155	-	106936	7.09e-05	0.0923	TTATTAATT
1523	AIM45	1	CAGL0L09229g	147	155	-	106936	7.09e-05	0.0923	TTATATATT
1524	RPA34	1	CAGL0I06006g	148	156	-	106936	7.09e-05	0.0923	TTATATATT
1525	TPN1	1	CAGL0L06138g	156	164	+	106936	7.09e-05	0.0923	TTATTTAAT
1526	PRE6	1	CAGL0F01199g	148	156	-	106936	7.09e-05	0.0923	ATATTTATT
1527	YLR346C	1	CAGL0G01122g	156	164	+	106936	7.09e-05	0.0923	TTATTTATA
1528	YNL040W	1	CAGL0G01606g	156	164	+	106936	7.09e-05	0.0923	TTATTAATT
1529	GTR1	1	CAGL0B02453g	148	156	-	106936	7.09e-05	0.0923	ATATTTATT
1530	MET12	1	CAGL0J09504g	148	156	-	106936	7.09e-05	0.0923	ATATTTATT
1531	DUR3	1	CAGL0K03157g	148	156	-	106936	7.09e-05	0.0923	ATATTTATT
1532	RIM101	1	CAGL0E03762g	148	156	-	106936	7.09e-05	0.0923	TTATTTATA
1533	NEJ1	1	CAGL0K06083g	157	165	+	106936	7.09e-05	0.0923	TTATTTAAT
1534	PCK1	1	CAGL0H06633g	157	165	+	106936	7.09e-05	0.0923	TAATTTATT
1535	YDR090C	1	CAGL0G08019g	158	166	+	106936	7.09e-05	0.0923	TTATTAATT
1536	CSR1	1	CAGL0D00946g	150	158	-	106936	7.09e-05	0.0923	TTATTTATA
1537		1	CAGL0E02475g	158	166	+	106936	7.09e-05	0.0923	TTATTTATA
1538	NAM8	1	CAGL0H02123g	158	166	+	106936	7.09e-05	0.0923	TTAATTATT
1539	ROX3	1	CAGL0M09515g	158	166	+	106936	7.09e-05	0.0923	TTAATTATT
1540		1	CAGL0C00968g	150	158	-	106936	7.09e-05	0.0923	TTATATATT
1541		1	CAGL0J09944g	158	166	+	106936	7.09e-05	0.0923	TAATTTATT
1542	DBF20	1	CAGL0B04147g	159	167	+	106936	7.09e-05	0.0923	ATATTTATT
1543	PRP5	1	CAGL0K07029g	159	167	+	106936	7.09e-05	0.0923	TTATTTATA
1544	YNL040W	1	CAGL0G01606g	159	167	+	106936	7.09e-05	0.0923	TTAATTATT
1545	SNX3	1	CAGL0G06424g	151	159	-	106936	7.09e-05	0.0923	ATATTTATT
1546		1	CAGL0G07062g	160	168	+	106936	7.09e-05	0.0923	ATATTTATT
1547	LCB1	1	CAGL0G00440g	160	168	+	106936	7.09e-05	0.0923	TAATTTATT
1548	MRPS28	1	CAGL0M01100g	160	168	+	106936	7.09e-05	0.0923	ATATTTATT
1549	GPM3	1	CAGL0K01705g	160	168	+	106936	7.09e-05	0.0923	TTATATATT
1550	YPR003C	1	CAGL0L09207g	160	168	+	106936	7.09e-05	0.0923	TTATTTATA
1551	RXT2	1	CAGL0H08481g	160	168	+	106936	7.09e-05	0.0923	TAATTTATT
1552	MNN9	1	CAGL0L12804g	161	169	+	106936	7.09e-05	0.0923	ATATTTATT
1553	SKS1	1	CAGL0K11275g	161	169	+	106936	7.09e-05	0.0923	TTAATTATT
1554	YOX1	1	CAGL0G07249g	153	161	-	106936	7.09e-05	0.0923	ATATTTATT
1555	BSD2	1	CAGL0L02101g	153	161	-	106936	7.09e-05	0.0923	TTATTAATT
1556	CMC1	1	CAGL0D02046g	153	161	-	106936	7.09e-05	0.0923	ATATTTATT
1557	SEN1	1	CAGL0M00990g	153	161	-	106936	7.09e-05	0.0923	TTAATTATT
1558	SHE2	1	CAGL0K07612g	161	169	+	106936	7.09e-05	0.0923	TTATTTATA
1559	YAF9	1	CAGL0B04609g	154	162	-	106936	7.09e-05	0.0923	TTATATATT
1560	MRP17	1	CAGL0M10329g	154	162	-	106936	7.09e-05	0.0923	TAATTTATT
1561	APS1	1	CAGL0B04983g	154	162	-	106936	7.09e-05	0.0923	TTAATTATT
1562	FET3	1	CAGL0F06413g	162	170	+	106936	7.09e-05	0.0923	TAATTTATT
1563		1	CaglfMp02	162	170	+	106936	7.09e-05	0.0923	TTAATTATT
1564	CAGL0E00105g	1	CAGL0E00105g	163	171	+	106936	7.09e-05	0.0923	ATATTTATT
1565		1	CAGL0E00110g	163	171	+	106936	7.09e-05	0.0923	ATATTTATT
1566		1	CaglfMp04	163	171	+	106936	7.09e-05	0.0923	TAATTTATT
1567	CYC1	1	CAGL0I01408g	163	171	+	106936	7.09e-05	0.0923	ATATTTATT
1568	TIF6	1	CAGL0K02497g	163	171	+	106936	7.09e-05	0.0923	TTATTTATA
1569	RRP9	1	CAGL0D04884g	156	164	-	106936	7.09e-05	0.0923	TAATTTATT
1570		1	CaglfMp10	164	172	+	106936	7.09e-05	0.0923	TTATATATT
1571	YKL018C-A	1	CAGL0L09779g	156	164	-	106936	7.09e-05	0.0923	ATATTTATT
1572	RIM2	1	CAGL0M05225g	164	172	+	106936	7.09e-05	0.0923	ATATTTATT
1573	SAM50	1	CAGL0M06853g	156	164	-	106936	7.09e-05	0.0923	TTATTTAAT
1574	ISA1	1	CAGL0E03652g	164	172	+	106936	7.09e-05	0.0923	TTATATATT
1575	MNN9	1	CAGL0L12804g	165	173	+	106936	7.09e-05	0.0923	TTATTAATT
1576	SSP1	1	CAGL0M13365g	157	165	-	106936	7.09e-05	0.0923	ATATTTATT
1577	YDL073W	1	CAGL0D00660g	165	173	+	106936	7.09e-05	0.0923	TAATTTATT
1578	CAGL0M13266g	1	CAGL0M13266g	157	165	-	106936	7.09e-05	0.0923	TTATATATT
1579	BSD2	1	CAGL0L02101g	157	165	-	106936	7.09e-05	0.0923	TTAATTATT
1580		1	CAGL0K08250g	157	165	-	106936	7.09e-05	0.0923	TTATTTATA
1581	CTK1	1	CAGL0D02002g	165	173	+	106936	7.09e-05	0.0923	TTATTAATT
1582		1	CAGL0J08415g	166	174	+	106936	7.09e-05	0.0923	ATATTTATT
1583	NCB2	1	CAGL0M01474g	166	174	+	106936	7.09e-05	0.0923	ATATTTATT
1584	ILV3	1	CAGL0B03993g	166	174	+	106936	7.09e-05	0.0923	TTATTTATA
1585	YJR098C	1	CAGL0C04587g	158	166	-	106936	7.09e-05	0.0923	TTATATATT
1586	FBP1	1	CAGL0I04048g	166	174	+	106936	7.09e-05	0.0923	ATATTTATT
1587		1	CAGL0H03949g	166	174	+	106936	7.09e-05	0.0923	TTATTAATT
1588		1	CAGL0H09482g	158	166	-	106936	7.09e-05	0.0923	TTATATATT
1589	YDC1	1	CAGL0M06347g	158	166	-	106936	7.09e-05	0.0923	TTATTTATA
1590	TOF2	1	CAGL0B03179g	158	166	-	106936	7.09e-05	0.0923	TTAATTATT
1591		1	CaglfMp02	166	174	+	106936	7.09e-05	0.0923	TTATTTAAT
1592	ATG23	1	CAGL0M00968g	158	166	-	106936	7.09e-05	0.0923	TTATTTAAT
1593	CRN1	1	CAGL0J04818g	158	166	-	106936	7.09e-05	0.0923	TTATTAATT
1594	MFB1	1	CAGL0E04818g	159	167	-	106936	7.09e-05	0.0923	TAATTTATT
1595	INP2	1	CAGL0H04455g	167	175	+	106936	7.09e-05	0.0923	TTATATATT
1596		1	CAGL0E06292g	167	175	+	106936	7.09e-05	0.0923	TTATATATT
1597	ACE2	1	CAGL0M04323g	167	175	+	106936	7.09e-05	0.0923	TAATTTATT
1598	DBP10	1	CAGL0K01551g	159	167	-	106936	7.09e-05	0.0923	ATATTTATT
1599	MNN9	1	CAGL0L12804g	168	176	+	106936	7.09e-05	0.0923	TTAATTATT
1600		1	CAGL0G06138g	168	176	+	106936	7.09e-05	0.0923	ATATTTATT
1601	YKL018C-A	1	CAGL0L09779g	160	168	-	106936	7.09e-05	0.0923	TTATATATT
1602	TFS1	1	CAGL0B01100g	168	176	+	106936	7.09e-05	0.0923	TTATTTATA
1603	AMA1	1	CAGL0L06578g	168	176	+	106936	7.09e-05	0.0923	TTATATATT
1604	SHQ1	1	CAGL0G02783g	169	177	+	106936	7.09e-05	0.0923	TAATTTATT
1605	AFT2	1	CAGL0H03487g	169	177	+	106936	7.09e-05	0.0923	TTATATATT
1606	CIC1	1	CAGL0J00473g	169	177	+	106936	7.09e-05	0.0923	TTATATATT
1607	APL2	1	CAGL0D02068g	169	177	+	106936	7.09e-05	0.0923	ATATTTATT
1608	HEM15	1	CAGL0L04664g	170	178	+	106936	7.09e-05	0.0923	ATATTTATT
1609	PFK27	1	CAGL0E01529g	170	178	+	106936	7.09e-05	0.0923	TTATATATT
1610	AFG3	1	CAGL0H09416g	170	178	+	106936	7.09e-05	0.0923	TTATTTAAT
1611	TMN3	1	CAGL0G03487g	162	170	-	106936	7.09e-05	0.0923	TTAATTATT
1612	YPR089W	1	CAGL0K08008g	163	171	-	106936	7.09e-05	0.0923	TTATATATT
1613	SFK1	1	CAGL0L12892g	163	171	-	106936	7.09e-05	0.0923	TTATTTATA
1614	SNU71	1	CAGL0F08811g	172	180	+	106936	7.09e-05	0.0923	TAATTTATT
1615	ARP4	1	CAGL0M03201g	172	180	+	106936	7.09e-05	0.0923	ATATTTATT
1616	ERG26	1	CAGL0G00594g	164	172	-	106936	7.09e-05	0.0923	TTATTTAAT
1617	FTR1	1	CAGL0I06743g	165	173	-	106936	7.09e-05	0.0923	TAATTTATT
1618	YMR114C	1	CAGL0K03575g	165	173	-	106936	7.09e-05	0.0923	TTATATATT
1619	JHD2	1	CAGL0H00528g	165	173	-	106936	7.09e-05	0.0923	TTATTTATA
1620		1	CAGL0C05577g	165	173	-	106936	7.09e-05	0.0923	TTATTAATT
1621	USO1	1	CAGL0D00924g	165	173	-	106936	7.09e-05	0.0923	TTATTAATT
1622	HHF1	1	CAGL0C04136g	173	181	+	106936	7.09e-05	0.0923	TAATTTATT
1623	RPN5	1	CAGL0I03674g	173	181	+	106936	7.09e-05	0.0923	TTATATATT
1624	TMN3	1	CAGL0G03487g	165	173	-	106936	7.09e-05	0.0923	TTATTAATT
1625	YBL028C	1	CAGL0F04103g	173	181	+	106936	7.09e-05	0.0923	TTATTTATA
1626	VAM3	1	CAGL0G04807g	166	174	-	106936	7.09e-05	0.0923	TTAATTATT
1627	IMP2	1	CAGL0F05951g	174	182	+	106936	7.09e-05	0.0923	TTATTTAAT
1628	TFG1	1	CAGL0D05478g	174	182	+	106936	7.09e-05	0.0923	TTATATATT
1629	YMR114C	1	CAGL0K03575g	174	182	+	106936	7.09e-05	0.0923	ATATTTATT
1630	GPI11	1	CAGL0H01485g	174	182	+	106936	7.09e-05	0.0923	TTATTTATA
1631	GPP1	1	CAGL0M12430g	166	174	-	106936	7.09e-05	0.0923	TTATTAATT
1632		1	CAGL0H00682g	166	174	-	106936	7.09e-05	0.0923	TTATTTATA
1633	YET2	1	CAGL0M13255g	174	182	+	106936	7.09e-05	0.0923	TTATATATT
1634		1	CAGL0G09251g	167	175	-	106936	7.09e-05	0.0923	TTATTTAAT
1635	SAG1	1	CAGL0G04125g	167	175	-	106936	7.09e-05	0.0923	TAATTTATT
1636	TMA19	1	CAGL0L12870g	167	175	-	106936	7.09e-05	0.0923	TTATTTAAT
1637	ECM3	1	CAGL0G06468g	175	183	+	106936	7.09e-05	0.0923	TTAATTATT
1638	APC4	1	CAGL0B01859g	167	175	-	106936	7.09e-05	0.0923	TTATTAATT
1639	LCD1	1	CAGL0J08393g	167	175	-	106936	7.09e-05	0.0923	ATATTTATT
1640		1	CaglfMp05	167	175	-	106936	7.09e-05	0.0923	TTATTTATA
1641		1	CAGL0I00836g	168	176	-	106936	7.09e-05	0.0923	TTATTTAAT
1642	BUL1	1	CAGL0F03465g	168	176	-	106936	7.09e-05	0.0923	TTATTTAAT
1643	SKS1	1	CAGL0K11275g	176	184	+	106936	7.09e-05	0.0923	TTATATATT
1644	LCB4	1	CAGL0K05995g	176	184	+	106936	7.09e-05	0.0923	TTATTTATA
1645		1	CAGL0L11132g	176	184	+	106936	7.09e-05	0.0923	ATATTTATT
1646	SNU71	1	CAGL0F08811g	176	184	+	106936	7.09e-05	0.0923	TTATTTATA
1647	FAR1	1	CAGL0I06138g	168	176	-	106936	7.09e-05	0.0923	TTAATTATT
1648	RSA3	1	CAGL0C00715g	168	176	-	106936	7.09e-05	0.0923	TTATTTAAT
1649	SSZ1	1	CAGL0L10560g	169	177	-	106936	7.09e-05	0.0923	ATATTTATT
1650	ARF1	1	CAGL0I03916g	177	185	+	106936	7.09e-05	0.0923	TAATTTATT
1651	VAM3	1	CAGL0G04807g	169	177	-	106936	7.09e-05	0.0923	TTATTAATT
1652	YBL028C	1	CAGL0F04103g	177	185	+	106936	7.09e-05	0.0923	TTATATATT
1653	PXR1	1	CAGL0G00264g	170	178	-	106936	7.09e-05	0.0923	ATATTTATT
1654	PCL7	1	CAGL0M12342g	179	187	+	106936	7.09e-05	0.0923	TTATTTAAT
1655	YKR051W	1	CAGL0K08228g	179	187	+	106936	7.09e-05	0.0923	TTATTTATA
1656	ATG3	1	CAGL0I05808g	179	187	+	106936	7.09e-05	0.0923	ATATTTATT
1657	SHE2	1	CAGL0K07612g	171	179	-	106936	7.09e-05	0.0923	ATATTTATT
1658	ZEO1	1	CAGL0E02255g	172	180	-	106936	7.09e-05	0.0923	TTAATTATT
1659	PPH21	1	CAGL0I03938g	172	180	-	106936	7.09e-05	0.0923	TAATTTATT
1660	ERG10	1	CAGL0L12364g	172	180	-	106936	7.09e-05	0.0923	TTATATATT
1661	RDL1	1	CAGL0M04675g	172	180	-	106936	7.09e-05	0.0923	TTAATTATT
1662		1	CAGL0A00110g	180	188	+	106936	7.09e-05	0.0923	ATATTTATT
1663	CAGL0A00105g	1	CAGL0A00105g	180	188	+	106936	7.09e-05	0.0923	ATATTTATT
1664		1	CAGL0C01919g	172	180	-	106936	7.09e-05	0.0923	ATATTTATT
1665	HGH1	1	CAGL0D05500g	180	188	+	106936	7.09e-05	0.0923	TTATTTATA
1666	ALG8	1	CAGL0L10450g	180	188	+	106936	7.09e-05	0.0923	TTATATATT
1667	RSC58	1	CAGL0A03454g	180	188	+	106936	7.09e-05	0.0923	TTATATATT
1668	RPB4	1	CAGL0I04400g	173	181	-	106936	7.09e-05	0.0923	TTATATATT
1669	HEM3	1	CAGL0J09680g	181	189	+	106936	7.09e-05	0.0923	TAATTTATT
1670		1	CAGL0G10219g	182	190	+	106936	7.09e-05	0.0923	ATATTTATT
1671		1	CAGL0G04345g	182	190	+	106936	7.09e-05	0.0923	TTATTTATA
1672		1	CAGL0G00110g	182	190	+	106936	7.09e-05	0.0923	ATATTTATT
1673	CGI121	1	CAGL0E04246g	174	182	-	106936	7.09e-05	0.0923	TTATTTAAT
1674	CAGL0G00105g	1	CAGL0G00105g	182	190	+	106936	7.09e-05	0.0923	ATATTTATT
1675		1	CAGL0L00157g	182	190	+	106936	7.09e-05	0.0923	ATATTTATT
1676	ZEO1	1	CAGL0E02255g	175	183	-	106936	7.09e-05	0.0923	TTATTAATT
1677	SIP1	1	CAGL0F03047g	183	191	+	106936	7.09e-05	0.0923	TTATTTAAT
1678	CPT1	1	CAGL0L13068g	175	183	-	106936	7.09e-05	0.0923	TAATTTATT
1679	PHB2	1	CAGL0L06490g	176	184	-	106936	7.09e-05	0.0923	TTATATATT
1680	YGL114W	1	CAGL0F07293g	176	184	-	106936	7.09e-05	0.0923	TTAATTATT
1681		1	CAGL0J11308g	176	184	-	106936	7.09e-05	0.0923	TTATATATT
1682		1	CAGL0G04389g	176	184	-	106936	7.09e-05	0.0923	TAATTTATT
1683		1	CAGL0F00110g	184	192	+	106936	7.09e-05	0.0923	ATATTTATT
1684	CAGL0F00105g	1	CAGL0F00105g	184	192	+	106936	7.09e-05	0.0923	ATATTTATT
1685	MAC1	1	CAGL0M07590g	184	192	+	106936	7.09e-05	0.0923	TTATATATT
1686	HSK3	1	CAGL0D02018g	177	185	-	106936	7.09e-05	0.0923	TTATTAATT
1687		1	CAGL0H10626g	185	193	+	106936	7.09e-05	0.0923	ATATTTATT
1688	ECM25	1	CAGL0F02453g	177	185	-	106936	7.09e-05	0.0923	ATATTTATT
1689		1	CAGL0L10362g	186	194	+	106936	7.09e-05	0.0923	TTATTTAAT
1690	YSY6	1	CAGL0M05593g	178	186	-	106936	7.09e-05	0.0923	TAATTTATT
1691	HMLALPHA2	1	CAGL0B00264g	186	194	+	106936	7.09e-05	0.0923	TTATTTATA
1692	YDL085C-A	1	CAGL0L06930g	186	194	+	106936	7.09e-05	0.0923	TTATATATT
1693	ZEO1	1	CAGL0E02255g	179	187	-	106936	7.09e-05	0.0923	TTAATTATT
1694	MFB1	1	CAGL0E04818g	179	187	-	106936	7.09e-05	0.0923	TAATTTATT
1695	YCP4	1	CAGL0H03971g	179	187	-	106936	7.09e-05	0.0923	TTAATTATT
1696	CTA1	1	CAGL0K10868g	187	195	+	106936	7.09e-05	0.0923	TTATTTAAT
1697	ADR1	1	CAGL0E04884g	187	195	+	106936	7.09e-05	0.0923	TAATTTATT
1698	RPP0	1	CAGL0G00990g	187	195	+	106936	7.09e-05	0.0923	TTATTTATA
1699	YCK3	1	CAGL0K02299g	187	195	+	106936	7.09e-05	0.0923	TTATTAATT
1700	AIM3	1	CAGL0D01474g	180	188	-	106936	7.09e-05	0.0923	TTAATTATT
1701	HEM15	1	CAGL0L04664g	189	197	+	106936	7.09e-05	0.0923	ATATTTATT
1702	YFH1	1	CAGL0M05643g	181	189	-	106936	7.09e-05	0.0923	ATATTTATT
1703	EPO1	1	CAGL0K03707g	181	189	-	106936	7.09e-05	0.0923	TTATATATT
1704	JJJ3	1	CAGL0C04565g	189	197	+	106936	7.09e-05	0.0923	TTATATATT
1705	YGR250C	1	CAGL0F08217g	181	189	-	106936	7.09e-05	0.0923	TTATTAATT
1706		1	CaglfMp07	182	190	-	106936	7.09e-05	0.0923	TTATATATT
1707	YTM1	1	CAGL0L10890g	190	198	+	106936	7.09e-05	0.0923	TTATTAATT
1708		1	CaglfMp09	190	198	+	106936	7.09e-05	0.0923	TTAATTATT
1709	RSM18	1	CAGL0J02838g	183	191	-	106936	7.09e-05	0.0923	TTATATATT
1710	RRN11	1	CAGL0J11792g	191	199	+	106936	7.09e-05	0.0923	ATATTTATT
1711	YNL208W	1	CAGL0K04719g	192	200	+	106936	7.09e-05	0.0923	TTATTTAAT
1712	MRS4	1	CAGL0L05742g	192	200	+	106936	7.09e-05	0.0923	TAATTTATT
1713	MRPL1	1	CAGL0B01815g	192	200	+	106936	7.09e-05	0.0923	ATATTTATT
1714	RCK2	1	CAGL0F00649g	184	192	-	106936	7.09e-05	0.0923	TAATTTATT
1715	COX6	1	CAGL0J00429g	184	192	-	106936	7.09e-05	0.0923	TAATTTATT
1716	GSP2	1	CAGL0I00594g	185	193	-	106936	7.09e-05	0.0923	TTATTTATA
1717	YOR283W	1	CAGL0L11088g	193	201	+	106936	7.09e-05	0.0923	TTATTAATT
1718	SWC5	1	CAGL0K07139g	185	193	-	106936	7.09e-05	0.0923	TTATTTATA
1719	HEM2	1	CAGL0D06138g	186	194	-	106936	7.09e-05	0.0923	TTAATTATT
1720		1	CaglfMp10	194	202	+	106936	7.09e-05	0.0923	TTATATATT
1721	HYM1	1	CAGL0D00330g	186	194	-	106936	7.09e-05	0.0923	TTATATATT
1722	TNA1	1	CAGL0F08371g	194	202	+	106936	7.09e-05	0.0923	TTATATATT
1723		1	CAGL0J02552g	194	202	+	106936	7.09e-05	0.0923	TAATTTATT
1724	BSC6	1	CAGL0E01507g	187	195	-	106936	7.09e-05	0.0923	TTATATATT
1725		1	CAGL0K11770g	195	203	+	106936	7.09e-05	0.0923	TAATTTATT
1726	ARF1	1	CAGL0I03916g	187	195	-	106936	7.09e-05	0.0923	TTATTAATT
1727	URE2	1	CAGL0J07392g	187	195	-	106936	7.09e-05	0.0923	TTATTTAAT
1728	VPS20	1	CAGL0D04246g	195	203	+	106936	7.09e-05	0.0923	TTATTAATT
1729	UBA1	1	CAGL0K00319g	187	195	-	106936	7.09e-05	0.0923	TTATTTAAT
1730	GEP3	1	CAGL0L02893g	188	196	-	106936	7.09e-05	0.0923	TTATTTAAT
1731	DMC1	1	CAGL0L12100g	196	204	+	106936	7.09e-05	0.0923	TTATTTATA
1732	LYS4	1	CAGL0K10978g	196	204	+	106936	7.09e-05	0.0923	ATATTTATT
1733		1	CAGL0F00671g	196	204	+	106936	7.09e-05	0.0923	TAATTTATT
1734	TEL1	1	CAGL0H04609g	188	196	-	106936	7.09e-05	0.0923	TTATTTATA
1735	STE24	1	CAGL0I08217g	188	196	-	106936	7.09e-05	0.0923	TAATTTATT
1736	AVT3	1	CAGL0E06468g	197	205	+	106936	7.09e-05	0.0923	TTATTTATA
1737	AFG3	1	CAGL0H09416g	197	205	+	106936	7.09e-05	0.0923	TTATATATT
1738	SEC21	1	CAGL0M03531g	189	197	-	106936	7.09e-05	0.0923	TTAATTATT
1739	PIK1	1	CAGL0J08140g	190	198	-	106936	7.09e-05	0.0923	TTAATTATT
1740	ESL2	1	CAGL0H06611g	198	206	+	106936	7.09e-05	0.0923	TAATTTATT
1741		1	CAGL0D03432g	198	206	+	106936	7.09e-05	0.0923	ATATTTATT
1742	VPS20	1	CAGL0D04246g	199	207	+	106936	7.09e-05	0.0923	TAATTTATT
1743	SUL2	1	CAGL0L12342g	199	207	+	106936	7.09e-05	0.0923	TTATATATT
1744	ATG12	1	CAGL0K06765g	199	207	+	106936	7.09e-05	0.0923	TTATTTATA
1745	YRB1	1	CAGL0C04301g	191	199	-	106936	7.09e-05	0.0923	TTATTTATA
1746	YFR006W	1	CAGL0L09185g	191	199	-	106936	7.09e-05	0.0923	ATATTTATT
1747	PSK2	1	CAGL0H06259g	200	208	+	106936	7.09e-05	0.0923	TTATTTAAT
1748	UBI4	1	CAGL0D05082g	200	208	+	106936	7.09e-05	0.0923	TTATTAATT
1749	PAT1	1	CAGL0M07029g	200	208	+	106936	7.09e-05	0.0923	TTATATATT
1750	CSL4	1	CAGL0J07458g	200	208	+	106936	7.09e-05	0.0923	TTATTTAAT
1751	YPL068C	1	CAGL0H05247g	200	208	+	106936	7.09e-05	0.0923	TTATATATT
1752	YDL157C	1	CAGL0I03520g	200	208	+	106936	7.09e-05	0.0923	TTATTTATA
1753	SPT16	1	CAGL0C03047g	192	200	-	106936	7.09e-05	0.0923	TTATATATT
1754	CBF2	1	CAGL0I10318g	200	208	+	106936	7.09e-05	0.0923	TTATTTATA
1755	RSA3	1	CAGL0C00715g	192	200	-	106936	7.09e-05	0.0923	ATATTTATT
1756	ROK1	1	CAGL0K02387g	201	209	+	106936	7.09e-05	0.0923	ATATTTATT
1757	YKR045C	1	CAGL0L03355g	193	201	-	106936	7.09e-05	0.0923	TTATTTATA
1758	ALG9	1	CAGL0K05005g	193	201	-	106936	7.09e-05	0.0923	TTAATTATT
1759	PMT5	1	CAGL0L07172g	193	201	-	106936	7.09e-05	0.0923	TTAATTATT
1760	COQ4	1	CAGL0F05423g	201	209	+	106936	7.09e-05	0.0923	TTATATATT
1761	GCN2	1	CAGL0H01199g	201	209	+	106936	7.09e-05	0.0923	TTATTTATA
1762	ERG3	1	CAGL0F01793g	201	209	+	106936	7.09e-05	0.0923	TAATTTATT
1763	ARP8	1	CAGL0I07161g	193	201	-	106936	7.09e-05	0.0923	TTAATTATT
1764		1	CAGL0H00110g	201	209	+	106936	7.09e-05	0.0923	ATATTTATT
1765	SHE9	1	CAGL0M01518g	193	201	-	106936	7.09e-05	0.0923	TTATATATT
1766	PET20	1	CAGL0M02101g	202	210	+	106936	7.09e-05	0.0923	TTAATTATT
1767		1	CAGL0D03256g	202	210	+	106936	7.09e-05	0.0923	ATATTTATT
1768	RIM2	1	CAGL0M05225g	202	210	+	106936	7.09e-05	0.0923	TTATTAATT
1769	CYK3	1	CAGL0H10516g	194	202	-	106936	7.09e-05	0.0923	TTAATTATT
1770	NTO1	1	CAGL0K05269g	195	203	-	106936	7.09e-05	0.0923	TTATATATT
1771	RPC25	1	CAGL0J00869g	195	203	-	106936	7.09e-05	0.0923	TTATATATT
1772	SBH1	1	CAGL0I05098g	203	211	+	106936	7.09e-05	0.0923	TTAATTATT
1773	FKH2	1	CAGL0G08866g	195	203	-	106936	7.09e-05	0.0923	TTATTAATT
1774	HGH1	1	CAGL0D05500g	195	203	-	106936	7.09e-05	0.0923	TTATTTATA
1775	YJR098C	1	CAGL0C04587g	195	203	-	106936	7.09e-05	0.0923	TTATTAATT
1776	CSN9	1	CAGL0F05841g	203	211	+	106936	7.09e-05	0.0923	TTATTAATT
1777	CAGL0K10879g	1	CAGL0K10879g	203	211	+	106936	7.09e-05	0.0923	TTAATTATT
1778	HXT14	1	CAGL0M04103g	196	204	-	106936	7.09e-05	0.0923	TTATTTAAT
1779	BEM2	1	CAGL0I06512g	196	204	-	106936	7.09e-05	0.0923	TTAATTATT
1780	SEC22	1	CAGL0C03179g	196	204	-	106936	7.09e-05	0.0923	TTATTTATA
1781	HEM3	1	CAGL0J09680g	204	212	+	106936	7.09e-05	0.0923	ATATTTATT
1782	PBP1	1	CAGL0D05896g	204	212	+	106936	7.09e-05	0.0923	TTATTTATA
1783	RPP1B	1	CAGL0J06374g	204	212	+	106936	7.09e-05	0.0923	TTATTTAAT
1784	APT1	1	CAGL0J10494g	205	213	+	106936	7.09e-05	0.0923	TTATATATT
1785	LTE1	1	CAGL0G06226g	205	213	+	106936	7.09e-05	0.0923	TAATTTATT
1786	YGL140C	1	CAGL0K08206g	205	213	+	106936	7.09e-05	0.0923	TTATTTATA
1787		1	CAGL0H04873g	205	213	+	106936	7.09e-05	0.0923	TTATTAATT
1788		1	CaglfMp04	197	205	-	106936	7.09e-05	0.0923	TTATATATT
1789	ISW1	1	CAGL0C01683g	205	213	+	106936	7.09e-05	0.0923	ATATTTATT
1790	SUA7	1	CAGL0K07964g	205	213	+	106936	7.09e-05	0.0923	TTATTTAAT
1791	RRP43	1	CAGL0L08206g	205	213	+	106936	7.09e-05	0.0923	ATATTTATT
1792	APM1	1	CAGL0K00539g	197	205	-	106936	7.09e-05	0.0923	TTATATATT
1793	PUS7	1	CAGL0J03718g	197	205	-	106936	7.09e-05	0.0923	TTATATATT
1794	SUE1	1	CAGL0L08426g	205	213	+	106936	7.09e-05	0.0923	TTATTAATT
1795	NFS1	1	CAGL0H03817g	206	214	+	106936	7.09e-05	0.0923	TTATTTAAT
1796	TFG1	1	CAGL0D05478g	198	206	-	106936	7.09e-05	0.0923	TTATTAATT
1797	MOB2	1	CAGL0K12606g	198	206	-	106936	7.09e-05	0.0923	ATATTTATT
1798	MRS4	1	CAGL0L05742g	206	214	+	106936	7.09e-05	0.0923	TTATTAATT
1799	ERG7	1	CAGL0J10824g	199	207	-	106936	7.09e-05	0.0923	TTATATATT
1800	RSM22	1	CAGL0E06314g	199	207	-	106936	7.09e-05	0.0923	TAATTTATT
1801	RFM1	1	CAGL0L11022g	199	207	-	106936	7.09e-05	0.0923	TTATTTAAT
1802	SLD2	1	CAGL0K08602g	207	215	+	106936	7.09e-05	0.0923	TTATTTATA
1803	CTK1	1	CAGL0D02002g	199	207	-	106936	7.09e-05	0.0923	TTATTTATA
1804	SCW11	1	CAGL0A01474g	207	215	+	106936	7.09e-05	0.0923	TTATTTAAT
1805	PMC1	1	CAGL0A00517g	207	215	+	106936	7.09e-05	0.0923	TTATATATT
1806		1	CAGL0K12078g	200	208	-	106936	7.09e-05	0.0923	TTAATTATT
1807	KGD2	1	CAGL0E01287g	200	208	-	106936	7.09e-05	0.0923	ATATTTATT
1808	TIM9	1	CAGL0H06127g	208	216	+	106936	7.09e-05	0.0923	TTAATTATT
1809	DAS2	1	CAGL0M06589g	200	208	-	106936	7.09e-05	0.0923	TTAATTATT
1810		1	CAGL0G03949g	200	208	-	106936	7.09e-05	0.0923	ATATTTATT
1811	RPL35B	1	CAGL0J09086g	200	208	-	106936	7.09e-05	0.0923	TTATATATT
1812	MRPL49	1	CAGL0L03542g	209	217	+	106936	7.09e-05	0.0923	TTATTTATA
1813	RTC6	1	CAGL0C01435g	201	209	-	106936	7.09e-05	0.0923	TTATTTATA
1814	RFA2	1	CAGL0M03993g	201	209	-	106936	7.09e-05	0.0923	ATATTTATT
1815	DSL1	1	CAGL0J07964g	201	209	-	106936	7.09e-05	0.0923	TTATATATT
1816	TIM44	1	CAGL0J02442g	201	209	-	106936	7.09e-05	0.0923	TTATTAATT
1817		1	CaglfMp09	201	209	-	106936	7.09e-05	0.0923	TTATATATT
1818	MGR3	1	CAGL0D02134g	209	217	+	106936	7.09e-05	0.0923	TAATTTATT
1819	YOR296W	1	CAGL0G07579g	210	218	+	106936	7.09e-05	0.0923	TTAATTATT
1820	SUP35	1	CAGL0E00781g	210	218	+	106936	7.09e-05	0.0923	TTATTTATA
1821	SHU1	1	CAGL0K02695g	210	218	+	106936	7.09e-05	0.0923	TTATTTATA
1822	RHO5	1	CAGL0G05764g	202	210	-	106936	7.09e-05	0.0923	TAATTTATT
1823	MET18	1	CAGL0G08800g	210	218	+	106936	7.09e-05	0.0923	TAATTTATT
1824	UBX5	1	CAGL0M01320g	211	219	+	106936	7.09e-05	0.0923	ATATTTATT
1825	YPR010C-A	1	CAGL0J01699g	211	219	+	106936	7.09e-05	0.0923	TTATTTATA
1826	THP1	1	CAGL0I08063g	211	219	+	106936	7.09e-05	0.0923	ATATTTATT
1827	TRS20	1	CAGL0D05346g	211	219	+	106936	7.09e-05	0.0923	TTATTAATT
1828	RSA3	1	CAGL0C00715g	203	211	-	106936	7.09e-05	0.0923	TTATTAATT
1829	YRM1	1	CAGL0L04576g	212	220	+	106936	7.09e-05	0.0923	TAATTTATT
1830	TIF34	1	CAGL0L06952g	204	212	-	106936	7.09e-05	0.0923	TTATATATT
1831	ATP7	1	CAGL0L09713g	212	220	+	106936	7.09e-05	0.0923	TTATATATT
1832	NEL1	1	CAGL0D03938g	204	212	-	106936	7.09e-05	0.0923	TTATTTATA
1833	YBR071W	1	CAGL0E04224g	213	221	+	106936	7.09e-05	0.0923	TTATTTAAT
1834	FOL1	1	CAGL0J07920g	205	213	-	106936	7.09e-05	0.0923	TTATATATT
1835	MRPL4	1	CAGL0M00858g	213	221	+	106936	7.09e-05	0.0923	TTATTTAAT
1836	RBG2	1	CAGL0D03454g	214	222	+	106936	7.09e-05	0.0923	TTATTTATA
1837		1	CAGL0I02244g	206	214	-	106936	7.09e-05	0.0923	TTATATATT
1838	CUE4	1	CAGL0J06490g	214	222	+	106936	7.09e-05	0.0923	TTATATATT
1839	SUP35	1	CAGL0E00781g	214	222	+	106936	7.09e-05	0.0923	TTATATATT
1840	SCL1	1	CAGL0A00407g	206	214	-	106936	7.09e-05	0.0923	TTATATATT
1841	YNL010W	1	CAGL0H03641g	207	215	-	106936	7.09e-05	0.0923	TTATATATT
1842	PUP1	1	CAGL0L04312g	207	215	-	106936	7.09e-05	0.0923	TAATTTATT
1843		1	CAGL0I04510g	208	216	-	106936	7.09e-05	0.0923	TTAATTATT
1844		1	CaglfMp04	208	216	-	106936	7.09e-05	0.0923	TTATATATT
1845	EMC3	1	CAGL0K00407g	216	224	+	106936	7.09e-05	0.0923	TTATATATT
1846	ASI2	1	CAGL0J05874g	208	216	-	106936	7.09e-05	0.0923	TTATTTATA
1847	AXL2	1	CAGL0L08294g	208	216	-	106936	7.09e-05	0.0923	ATATTTATT
1848	HSP78	1	CAGL0M08822g	208	216	-	106936	7.09e-05	0.0923	ATATTTATT
1849	NEL1	1	CAGL0D03938g	208	216	-	106936	7.09e-05	0.0923	ATATTTATT
1850	YGR122W	1	CAGL0I10725g	217	225	+	106936	7.09e-05	0.0923	TTAATTATT
1851	PUF2	1	CAGL0H08778g	209	217	-	106936	7.09e-05	0.0923	TTAATTATT
1852	SEC28	1	CAGL0M12903g	210	218	-	106936	7.09e-05	0.0923	TTATTAATT
1853	HOC1	1	CAGL0F00297g	218	226	+	106936	7.09e-05	0.0923	ATATTTATT
1854	ARN1	1	CAGL0E04092g	219	227	+	106936	7.09e-05	0.0923	TAATTTATT
1855	MRS4	1	CAGL0L05742g	219	227	+	106936	7.09e-05	0.0923	TTATTTAAT
1856	MSS116	1	CAGL0F05577g	219	227	+	106936	7.09e-05	0.0923	TTAATTATT
1857	MUK1	1	CAGL0H05291g	211	219	-	106936	7.09e-05	0.0923	TTATTAATT
1858	EMI2	1	CAGL0F00605g	219	227	+	106936	7.09e-05	0.0923	TTAATTATT
1859	PEX1	1	CAGL0H09174g	219	227	+	106936	7.09e-05	0.0923	TTATTAATT
1860	TIM22	1	CAGL0G05654g	220	228	+	106936	7.09e-05	0.0923	TTATTAATT
1861	GPT2	1	CAGL0K08162g	220	228	+	106936	7.09e-05	0.0923	TAATTTATT
1862	BEM2	1	CAGL0I06512g	220	228	+	106936	7.09e-05	0.0923	TTAATTATT
1863	TLG1	1	CAGL0K06501g	212	220	-	106936	7.09e-05	0.0923	ATATTTATT
1864	RPS22A	1	CAGL0L08114g	213	221	-	106936	7.09e-05	0.0923	TTATATATT
1865	SCH9	1	CAGL0F09075g	221	229	+	106936	7.09e-05	0.0923	TTAATTATT
1866	OYE2	1	CAGL0I02574g	213	221	-	106936	7.09e-05	0.0923	ATATTTATT
1867	MAM3	1	CAGL0C05159g	221	229	+	106936	7.09e-05	0.0923	TTATTAATT
1868	QCR2	1	CAGL0G10131g	221	229	+	106936	7.09e-05	0.0923	TTATTTATA
1869	MPE1	1	CAGL0I05456g	221	229	+	106936	7.09e-05	0.0923	TTATTTATA
1870	BUD4	1	CAGL0M09086g	222	230	+	106936	7.09e-05	0.0923	TTATATATT
1871	SDH2	1	CAGL0E03850g	222	230	+	106936	7.09e-05	0.0923	TTATTTAAT
1872	PRP6	1	CAGL0H10098g	214	222	-	106936	7.09e-05	0.0923	TTATATATT
1873	SEC28	1	CAGL0M12903g	214	222	-	106936	7.09e-05	0.0923	ATATTTATT
1874		1	CAGL0A01870g	214	222	-	106936	7.09e-05	0.0923	ATATTTATT
1875		1	CAGL0K03421g	214	222	-	106936	7.09e-05	0.0923	TTAATTATT
1876	MPO1	1	CAGL0A00341g	215	223	-	106936	7.09e-05	0.0923	TTATTTATA
1877	YPL225W	1	CAGL0H08800g	223	231	+	106936	7.09e-05	0.0923	TTATTTATA
1878	GIS2	1	CAGL0J07898g	223	231	+	106936	7.09e-05	0.0923	TTATATATT
1879	DOG2	1	CAGL0D04092g	215	223	-	106936	7.09e-05	0.0923	TTATTTATA
1880	TOS4	1	CAGL0B01188g	215	223	-	106936	7.09e-05	0.0923	TAATTTATT
1881	TPA1	1	CAGL0J02816g	215	223	-	106936	7.09e-05	0.0923	TTATTAATT
1882		1	CAGL0E01881g	224	232	+	106936	7.09e-05	0.0923	TTATTTAAT
1883	PRP3	1	CAGL0M08976g	224	232	+	106936	7.09e-05	0.0923	TAATTTATT
1884	YGL101W	1	CAGL0J10362g	224	232	+	106936	7.09e-05	0.0923	TAATTTATT
1885	CMP2	1	CAGL0L11110g	217	225	-	106936	7.09e-05	0.0923	TTATTAATT
1886	RBG2	1	CAGL0D03454g	225	233	+	106936	7.09e-05	0.0923	TTATTTATA
1887	DRE2	1	CAGL0G01947g	226	234	+	106936	7.09e-05	0.0923	ATATTTATT
1888	HEM14	1	CAGL0H09504g	218	226	-	106936	7.09e-05	0.0923	TTATTTAAT
1889	PIR3	1	CAGL0M08514g	226	234	+	106936	7.09e-05	0.0923	ATATTTATT
1890	MIF2	1	CAGL0M10131g	218	226	-	106936	7.09e-05	0.0923	TTATTAATT
1891		1	CAGL0G07106g	219	227	-	106936	7.09e-05	0.0923	TTATTTATA
1892	YPK3	1	CAGL0B04301g	227	235	+	106936	7.09e-05	0.0923	TTATATATT
1893	SAR1	1	CAGL0E05896g	219	227	-	106936	7.09e-05	0.0923	TTATTTATA
1894	RTK1	1	CAGL0K01661g	219	227	-	106936	7.09e-05	0.0923	ATATTTATT
1895	TEM1	1	CAGL0L11242g	219	227	-	106936	7.09e-05	0.0923	ATATTTATT
1896	MEF1	1	CAGL0F01529g	219	227	-	106936	7.09e-05	0.0923	ATATTTATT
1897	LSM3	1	CAGL0M00874g	219	227	-	106936	7.09e-05	0.0923	TTATTTATA
1898	COT1	1	CAGL0K07392g	229	237	+	106936	7.09e-05	0.0923	ATATTTATT
1899	MAC1	1	CAGL0M07590g	221	229	-	106936	7.09e-05	0.0923	ATATTTATT
1900	GYP6	1	CAGL0J00825g	221	229	-	106936	7.09e-05	0.0923	TTATTTAAT
1901	PRE8	1	CAGL0H07007g	221	229	-	106936	7.09e-05	0.0923	TTAATTATT
1902		1	CAGL0H09130g	221	229	-	106936	7.09e-05	0.0923	TTATATATT
1903	YDR090C	1	CAGL0G08019g	230	238	+	106936	7.09e-05	0.0923	TTATATATT
1904	DAD2	1	CAGL0G02233g	222	230	-	106936	7.09e-05	0.0923	TTATTTAAT
1905	MUB1	1	CAGL0K03333g	230	238	+	106936	7.09e-05	0.0923	TTATTTATA
1906	PIR3	1	CAGL0M08514g	230	238	+	106936	7.09e-05	0.0923	TTATTTATA
1907	RRT14	1	CAGL0G08778g	222	230	-	106936	7.09e-05	0.0923	TTATTAATT
1908		1	CAGL0G04785g	230	238	+	106936	7.09e-05	0.0923	ATATTTATT
1909	MET18	1	CAGL0G08800g	222	230	-	106936	7.09e-05	0.0923	TTATTTATA
1910	RAM2	1	CAGL0L09801g	231	239	+	106936	7.09e-05	0.0923	TTATATATT
1911	ESC1	1	CAGL0F03971g	231	239	+	106936	7.09e-05	0.0923	TAATTTATT
1912	PTP2	1	CAGL0L02827g	231	239	+	106936	7.09e-05	0.0923	TTATTTAAT
1913	YGR053C	1	CAGL0K04323g	223	231	-	106936	7.09e-05	0.0923	TTATTAATT
1914		1	CAGL0H08261g	231	239	+	106936	7.09e-05	0.0923	TTATATATT
1915	ARG82	1	CAGL0E00759g	232	240	+	106936	7.09e-05	0.0923	TTAATTATT
1916	INA22	1	CAGL0F06765g	224	232	-	106936	7.09e-05	0.0923	TTATATATT
1917	MIA40	1	CAGL0D03520g	232	240	+	106936	7.09e-05	0.0923	TAATTTATT
1918	LEU2	1	CAGL0H03795g	225	233	-	106936	7.09e-05	0.0923	TTATTTAAT
1919	SCH9	1	CAGL0F09075g	233	241	+	106936	7.09e-05	0.0923	TTATTAATT
1920		1	CAGL0I05060g	225	233	-	106936	7.09e-05	0.0923	ATATTTATT
1921		1	CAGL0G05401g	234	242	+	106936	7.09e-05	0.0923	TTATTTAAT
1922	DAD2	1	CAGL0G02233g	226	234	-	106936	7.09e-05	0.0923	ATATTTATT
1923	ALR1	1	CAGL0E01617g	234	242	+	106936	7.09e-05	0.0923	TTATATATT
1924	YND1	1	CAGL0H09746g	235	243	+	106936	7.09e-05	0.0923	ATATTTATT
1925		1	CaglfMp07	227	235	-	106936	7.09e-05	0.0923	TTATTTAAT
1926	NOP9	1	CAGL0E06534g	227	235	-	106936	7.09e-05	0.0923	TTAATTATT
1927	RAM2	1	CAGL0L09801g	235	243	+	106936	7.09e-05	0.0923	ATATTTATT
1928	RHO3	1	CAGL0G08558g	227	235	-	106936	7.09e-05	0.0923	TTATATATT
1929	PEX13	1	CAGL0A04147g	235	243	+	106936	7.09e-05	0.0923	TTATTTAAT
1930	YPL108W	1	CAGL0H05973g	227	235	-	106936	7.09e-05	0.0923	TTATATATT
1931	AEP3	1	CAGL0L08910g	235	243	+	106936	7.09e-05	0.0923	TTAATTATT
1932	CTS1	1	CAGL0M09779g	228	236	-	106936	7.09e-05	0.0923	ATATTTATT
1933	ERC1	1	CAGL0J00495g	228	236	-	106936	7.09e-05	0.0923	TTATATATT
1934	SCH9	1	CAGL0F09075g	237	245	+	106936	7.09e-05	0.0923	TAATTTATT
1935	SUA7	1	CAGL0K07964g	237	245	+	106936	7.09e-05	0.0923	TTATTTAAT
1936	NIF3	1	CAGL0I06963g	229	237	-	106936	7.09e-05	0.0923	TTATATATT
1937	PDR15	1	CAGL0F02717g	229	237	-	106936	7.09e-05	0.0923	TTATTAATT
1938	YPR010C-A	1	CAGL0J01699g	230	238	-	106936	7.09e-05	0.0923	TTATATATT
1939	COX13	1	CAGL0L06204g	238	246	+	106936	7.09e-05	0.0923	ATATTTATT
1940	ASF1	1	CAGL0L05412g	238	246	+	106936	7.09e-05	0.0923	ATATTTATT
1941		1	CaglfMp07	231	239	-	106936	7.09e-05	0.0923	TTAATTATT
1942	RPE1	1	CAGL0L05478g	239	247	+	106936	7.09e-05	0.0923	TAATTTATT
1943	NHP10	1	CAGL0M10505g	239	247	+	106936	7.09e-05	0.0923	TTATTTAAT
1944	YFR006W	1	CAGL0L09185g	231	239	-	106936	7.09e-05	0.0923	ATATTTATT
1945	FUR4	1	CAGL0B04433g	240	248	+	106936	7.09e-05	0.0923	TTATTTATA
1946	FOX2	1	CAGL0L02167g	240	248	+	106936	7.09e-05	0.0923	TTATTAATT
1947	YPR174C	1	CAGL0H00264g	232	240	-	106936	7.09e-05	0.0923	TAATTTATT
1948	LUC7	1	CAGL0L07040g	232	240	-	106936	7.09e-05	0.0923	TTATATATT
1949	CCW14	1	CAGL0H06413g	233	241	-	106936	7.09e-05	0.0923	ATATTTATT
1950	PAA1	1	CAGL0G05291g	233	241	-	106936	7.09e-05	0.0923	TTATTTAAT
1951	MGT1	1	CAGL0J09768g	242	250	+	106936	7.09e-05	0.0923	ATATTTATT
1952	YPL191C	1	CAGL0H03289g	243	251	+	106936	7.09e-05	0.0923	TTAATTATT
1953	YRA2	1	CAGL0K00253g	243	251	+	106936	7.09e-05	0.0923	TTATTTAAT
1954	SSD1	1	CAGL0H01287g	235	243	-	106936	7.09e-05	0.0923	TTAATTATT
1955	YRA1	1	CAGL0A03117g	236	244	-	106936	7.09e-05	0.0923	TTATTAATT
1956	HHF1	1	CAGL0C04136g	244	252	+	106936	7.09e-05	0.0923	TTAATTATT
1957	TIM23	1	CAGL0I05566g	244	252	+	106936	7.09e-05	0.0923	TTAATTATT
1958	AEP1	1	CAGL0F06567g	236	244	-	106936	7.09e-05	0.0923	TTATATATT
1959	MRP51	1	CAGL0J06930g	236	244	-	106936	7.09e-05	0.0923	TAATTTATT
1960		1	CAGL0D03762g	237	245	-	106936	7.09e-05	0.0923	TTATTTATA
1961	PFY1	1	CAGL0I01078g	245	253	+	106936	7.09e-05	0.0923	TTATTAATT
1962	AAH1	1	CAGL0J05984g	245	253	+	106936	7.09e-05	0.0923	TTAATTATT
1963	ADO1	1	CAGL0C04983g	237	245	-	106936	7.09e-05	0.0923	TTATTTATA
1964		1	CAGL0F08569g	238	246	-	106936	7.09e-05	0.0923	TTAATTATT
1965	SPS4	1	CAGL0I09834g	238	246	-	106936	7.09e-05	0.0923	TTATTTATA
1966	GPX2	1	CAGL0C01705g	247	255	+	106936	7.09e-05	0.0923	TTATTTATA
1967	YPL191C	1	CAGL0H03289g	247	255	+	106936	7.09e-05	0.0923	TTATTTAAT
1968		1	CAGL0E06688g	247	255	+	106936	7.09e-05	0.0923	TTATTTAAT
1969	MET13	1	CAGL0F07029g	247	255	+	106936	7.09e-05	0.0923	TTATATATT
1970	YRA1	1	CAGL0A03117g	240	248	-	106936	7.09e-05	0.0923	TAATTTATT
1971	MSL1	1	CAGL0L09449g	240	248	-	106936	7.09e-05	0.0923	TTATTTAAT
1972	TMC1	1	CAGL0L10186g	240	248	-	106936	7.09e-05	0.0923	TTATATATT
1973	AIM10	1	CAGL0I05104g	240	248	-	106936	7.09e-05	0.0923	TTAATTATT
1974	CDA2	1	CAGL0D06490g	241	249	-	106936	7.09e-05	0.0923	TAATTTATT
1975	FTR1	1	CAGL0I06743g	241	249	-	106936	7.09e-05	0.0923	TTATTTATA
1976	ARB1	1	CAGL0C02343g	241	249	-	106936	7.09e-05	0.0923	TTATATATT
1977		1	CAGL0L08184g	241	249	-	106936	7.09e-05	0.0923	ATATTTATT
1978	HAL9	1	CAGL0F07909g	242	250	-	106936	7.09e-05	0.0923	TAATTTATT
1979	SAR1	1	CAGL0E05896g	242	250	-	106936	7.09e-05	0.0923	TTAATTATT
1980	GRR1	1	CAGL0M09130g	250	258	+	106936	7.09e-05	0.0923	TTATTTAAT
1981	ARP8	1	CAGL0I07161g	242	250	-	106936	7.09e-05	0.0923	TTATATATT
1982	FOL3	1	CAGL0K03553g	242	250	-	106936	7.09e-05	0.0923	ATATTTATT
1983	MSN2	1	CAGL0M13189g	251	259	+	106936	7.09e-05	0.0923	TTAATTATT
1984	VAM3	1	CAGL0G04807g	251	259	+	106936	7.09e-05	0.0923	TAATTTATT
1985	RRP45	1	CAGL0J00275g	251	259	+	106936	7.09e-05	0.0923	TTATTTATA
1986	FOL3	1	CAGL0K03553g	251	259	+	106936	7.09e-05	0.0923	TTATATATT
1987	TIM10	1	CAGL0F06693g	252	260	+	106936	7.09e-05	0.0923	ATATTTATT
1988	FCY2	1	CAGL0L00671g	252	260	+	106936	7.09e-05	0.0923	TTAATTATT
1989	APC1	1	CAGL0J06248g	252	260	+	106936	7.09e-05	0.0923	TTATTTATA
1990	GPT2	1	CAGL0K08162g	253	261	+	106936	7.09e-05	0.0923	ATATTTATT
1991	REF2	1	CAGL0G08382g	245	253	-	106936	7.09e-05	0.0923	TAATTTATT
1992	AFG3	1	CAGL0H09416g	246	254	-	106936	7.09e-05	0.0923	TTAATTATT
1993	DDC1	1	CAGL0G09196g	246	254	-	106936	7.09e-05	0.0923	TAATTTATT
1994	TBF1	1	CAGL0M02761g	254	262	+	106936	7.09e-05	0.0923	TTATTTATA
1995		1	CAGL0J04026g	247	255	-	106936	7.09e-05	0.0923	TTATATATT
1996	YKL063C	1	CAGL0M13211g	255	263	+	106936	7.09e-05	0.0923	ATATTTATT
1997	YNL040W	1	CAGL0G01606g	247	255	-	106936	7.09e-05	0.0923	TTATTTATA
[truncated: 1,208 more rows]
